# Supplementary material for: Comparative effectiveness of robotic and video assisted thoracic surgery for lung cancer across key outcomes
Source: iScience. 2026 Feb 3;29(3):114898. doi: 10.1016/j.isci.2026.114898 (PMC12969034; doi:10.1016/j.isci.2026.114898)
Supplement: Table S1. PubMed detailed search strategies and results [file mmc1.xlsx]

## Sheet: PubMedSearchHistory
Search number	Query	Sort By	Filters	Search Details	Results	Time	Date
36	(((((((((((VATs) OR (Video-assisted thoracoscopic surgery)) OR (Video-assisted thoracic surgery)) OR (vats)) OR (Video-assisted)) OR (video-assisted)) OR (Video-assisted pulmonary resection)) OR (Video-assisted lobectomy)) OR (Video surgery)) OR (Video-assisted surgery)) AND (((((((((((rats) OR (RATs)) OR (robot-assisted thoracic surgery)) OR (Robot-assisted lobectomy)) OR (Robot-assisted pulmona…			("thoracic surgery, video assisted"[MeSH Terms] OR ("thoracic"[All Fields] AND "surgery"[All Fields] AND "video assisted"[All Fields]) OR "video-assisted thoracic surgery"[All Fields] OR "vats"[All Fields] OR ("thoracic surgery, video assisted"[MeSH Terms] OR ("thoracic"[All Fields] AND "surgery"[All Fields] AND "video assisted"[All Fields]) OR "video-assisted thoracic surgery"[All Fields] OR ("v…	861	06:14:22	2025-09-08
35	((((((((((Lung cancer) OR (NSCLC)) OR (Small Cell Lung Carcinoma)) OR (Adenocarcinoma of Lung)) OR (Pulmonary cancer)) OR (Large Cell Lung Carcinoma)) OR (Squamous Cell Carcinoma)) OR (Bronchial Neoplasms)) OR (Solitary Pulmonary Nodule)) OR (LCLC)) OR (Non-small cell lung cancer)			"lung neoplasms"[MeSH Terms] OR ("lung"[All Fields] AND "neoplasms"[All Fields]) OR "lung neoplasms"[All Fields] OR ("lung"[All Fields] AND "cancer"[All Fields]) OR "lung cancer"[All Fields] OR ("carcinoma, non small cell lung"[MeSH Terms] OR ("carcinoma"[All Fields] AND "non small cell"[All Fields] AND "lung"[All Fields]) OR "non-small-cell lung carcinoma"[All Fields] OR "nsclc"[All Fields] OR "…	694711	06:13:49	2025-09-08
34	Non-small cell lung cancer			"carcinoma, non small cell lung"[MeSH Terms] OR ("carcinoma"[All Fields] AND "non small cell"[All Fields] AND "lung"[All Fields]) OR "non-small-cell lung carcinoma"[All Fields] OR ("non"[All Fields] AND "small"[All Fields] AND "cell"[All Fields] AND "lung"[All Fields] AND "cancer"[All Fields]) OR "non small cell lung cancer"[All Fields]	127283	06:13:07	2025-09-08
33	LCLC			"LCLC"[All Fields]	352	06:12:31	2025-09-08
32	Solitary Pulmonary Nodule			"solitary pulmonary nodule"[MeSH Terms] OR ("solitary"[All Fields] AND "pulmonary"[All Fields] AND "nodule"[All Fields]) OR "solitary pulmonary nodule"[All Fields]	6339	06:12:20	2025-09-08
31	Bronchial Neoplasms			"bronchial neoplasms"[MeSH Terms] OR ("bronchial"[All Fields] AND "neoplasms"[All Fields]) OR "bronchial neoplasms"[All Fields]	113936	06:11:42	2025-09-08
30	Squamous Cell Carcinoma			"carcinoma, squamous cell"[MeSH Terms] OR ("carcinoma"[All Fields] AND "squamous"[All Fields] AND "cell"[All Fields]) OR "squamous cell carcinoma"[All Fields] OR ("squamous"[All Fields] AND "cell"[All Fields] AND "carcinoma"[All Fields])	214691	06:10:45	2025-09-08
29	Large Cell Lung Carcinoma			("large"[All Fields] OR "largely"[All Fields] OR "larges"[All Fields]) AND ("cells"[MeSH Terms] OR "cells"[All Fields] OR "cell"[All Fields]) AND ("lung"[MeSH Terms] OR "lung"[All Fields]) AND ("carcinoma"[MeSH Terms] OR "carcinoma"[All Fields] OR "carcinomas"[All Fields] OR "carcinoma s"[All Fields])	15993	06:10:19	2025-09-08
28	Pulmonary cancer			"lung neoplasms"[MeSH Terms] OR ("lung"[All Fields] AND "neoplasms"[All Fields]) OR "lung neoplasms"[All Fields] OR ("pulmonary"[All Fields] AND "cancer"[All Fields]) OR "pulmonary cancer"[All Fields]	420081	06:08:09	2025-09-08
27	Adenocarcinoma of Lung			"adenocarcinoma of lung"[MeSH Terms] OR ("adenocarcinoma"[All Fields] AND "lung"[All Fields]) OR "adenocarcinoma of lung"[All Fields]	72150	06:07:28	2025-09-08
26	Small Cell Lung Carcinoma			"small cell lung carcinoma"[MeSH Terms] OR ("small"[All Fields] AND "cell"[All Fields] AND "lung"[All Fields] AND "carcinoma"[All Fields]) OR "small cell lung carcinoma"[All Fields]	112374	06:06:35	2025-09-08
25	NSCLC			"carcinoma, non small cell lung"[MeSH Terms] OR ("carcinoma"[All Fields] AND "non small cell"[All Fields] AND "lung"[All Fields]) OR "non-small-cell lung carcinoma"[All Fields] OR "nsclc"[All Fields] OR "nsclc s"[All Fields] OR "nsclcs"[All Fields]	108375	06:05:41	2025-09-08
24	Lung cancer			"lung neoplasms"[MeSH Terms] OR ("lung"[All Fields] AND "neoplasms"[All Fields]) OR "lung neoplasms"[All Fields] OR ("lung"[All Fields] AND "cancer"[All Fields]) OR "lung cancer"[All Fields]	480375	06:02:20	2025-09-08
23	((((((((((rats) OR (RATs)) OR (robot-assisted thoracic surgery)) OR (Robot-assisted lobectomy)) OR (Robot-assisted pulmonary resection)) OR (Robotic)) OR (da Vinci)) OR (Robot)) OR (Robot-assisted surgery)) OR (Robot-assisted)) OR (Robotic surgery)			"rats"[MeSH Terms] OR "rats"[All Fields] OR ("rats"[MeSH Terms] OR "rats"[All Fields]) OR ("robot assisted"[All Fields] AND ("thoracic surgical procedures"[MeSH Terms] OR ("thoracic"[All Fields] AND "surgical"[All Fields] AND "procedures"[All Fields]) OR "thoracic surgical procedures"[All Fields] OR ("thoracic"[All Fields] AND "surgery"[All Fields]) OR "thoracic surgery"[All Fields] OR "thoracic …	1965300	06:01:25	2025-09-08
22	rats			"rats"[MeSH Terms] OR "rats"[All Fields]	1846535	06:00:02	2025-09-08
21	RATs			"rats"[MeSH Terms] OR "rats"[All Fields]	1846535	05:59:48	2025-09-08
20	robot-assisted thoracic surgery			"robot-assisted"[All Fields] AND ("thoracic surgical procedures"[MeSH Terms] OR ("thoracic"[All Fields] AND "surgical"[All Fields] AND "procedures"[All Fields]) OR "thoracic surgical procedures"[All Fields] OR ("thoracic"[All Fields] AND "surgery"[All Fields]) OR "thoracic surgery"[All Fields] OR "thoracic surgery"[MeSH Terms])	1308	05:59:39	2025-09-08
19	Robot-assisted lobectomy			"Robot-assisted"[All Fields] AND ("lobectomies"[All Fields] OR "lobectomy"[All Fields])	264	05:59:27	2025-09-08
18	Robot-assisted pulmonary resection			"Robot-assisted"[All Fields] AND ("lung"[MeSH Terms] OR "lung"[All Fields] OR "pulmonary"[All Fields]) AND ("resect"[All Fields] OR "resectability"[All Fields] OR "resectable"[All Fields] OR "resectates"[All Fields] OR "resected"[All Fields] OR "resecting"[All Fields] OR "resection"[All Fields] OR "resectional"[All Fields] OR "resectioned"[All Fields] OR "resectioning"[All Fields] OR "resections"…	314	05:59:09	2025-09-08
17	Robotic			"robot"[All Fields] OR "robot s"[All Fields] OR "robotically"[All Fields] OR "robotics"[MeSH Terms] OR "robotics"[All Fields] OR "robotic"[All Fields] OR "robotization"[All Fields] OR "robotized"[All Fields] OR "robots"[All Fields]	119999	05:58:58	2025-09-08
16	Robot			"robot"[All Fields] OR "robot s"[All Fields] OR "robotically"[All Fields] OR "robotics"[MeSH Terms] OR "robotics"[All Fields] OR "robotic"[All Fields] OR "robotization"[All Fields] OR "robotized"[All Fields] OR "robots"[All Fields]	119999	05:58:44	2025-09-08
15	da Vinci			vinci, da[Author] OR vinci, da[Investigator] OR da vinci[Author]	4	05:58:21	2025-09-08
14	Robot-assisted surgery			"robotic surgical procedures"[MeSH Terms] OR ("robotic"[All Fields] AND "surgical"[All Fields] AND "procedures"[All Fields]) OR "robotic surgical procedures"[All Fields] OR ("robot"[All Fields] AND "assisted"[All Fields] AND "surgery"[All Fields]) OR "robot assisted surgery"[All Fields]	37283	05:57:42	2025-09-08
13	Robot-assisted			"Robot-assisted"[All Fields]	17830	05:57:31	2025-09-08
12	Robotic surgery			"robotic surgical procedures"[MeSH Terms] OR ("robotic"[All Fields] AND "surgical"[All Fields] AND "procedures"[All Fields]) OR "robotic surgical procedures"[All Fields] OR ("robotic"[All Fields] AND "surgery"[All Fields]) OR "robotic surgery"[All Fields]	45687	05:57:21	2025-09-08
11	(((((((((VATs) OR (Video-assisted thoracoscopic surgery)) OR (Video-assisted thoracic surgery)) OR (vats)) OR (Video-assisted)) OR (video-assisted)) OR (Video-assisted pulmonary resection)) OR (Video-assisted lobectomy)) OR (Video surgery)) OR (Video-assisted surgery)			"thoracic surgery, video assisted"[MeSH Terms] OR ("thoracic"[All Fields] AND "surgery"[All Fields] AND "video assisted"[All Fields]) OR "video-assisted thoracic surgery"[All Fields] OR "vats"[All Fields] OR ("thoracic surgery, video assisted"[MeSH Terms] OR ("thoracic"[All Fields] AND "surgery"[All Fields] AND "video assisted"[All Fields]) OR "video-assisted thoracic surgery"[All Fields] OR ("vi…	79808	05:55:29	2025-09-08
10	Video-assisted surgery			"video assisted surgery"[MeSH Terms] OR ("video assisted"[All Fields] AND "surgery"[All Fields]) OR "video assisted surgery"[All Fields] OR ("video"[All Fields] AND "assisted"[All Fields] AND "surgery"[All Fields]) OR "video assisted surgery"[All Fields]	23945	05:54:49	2025-09-08
9	Video surgery			("video s"[All Fields] OR "videoed"[All Fields] OR "videotape recording"[MeSH Terms] OR ("videotape"[All Fields] AND "recording"[All Fields]) OR "videotape recording"[All Fields] OR "video"[All Fields] OR "videos"[All Fields]) AND ("surgery"[MeSH Subheading] OR "surgery"[All Fields] OR "surgical procedures, operative"[MeSH Terms] OR ("surgical"[All Fields] AND "procedures"[All Fields] AND "operat…	76940	05:54:25	2025-09-08
8	Video-assisted lobectomy			"Video-assisted"[All Fields] AND ("lobectomies"[All Fields] OR "lobectomy"[All Fields])	3921	05:53:50	2025-09-08
7	Video-assisted pulmonary resection			"Video-assisted"[All Fields] AND ("lung"[MeSH Terms] OR "lung"[All Fields] OR "pulmonary"[All Fields]) AND ("resect"[All Fields] OR "resectability"[All Fields] OR "resectable"[All Fields] OR "resectates"[All Fields] OR "resected"[All Fields] OR "resecting"[All Fields] OR "resection"[All Fields] OR "resectional"[All Fields] OR "resectioned"[All Fields] OR "resectioning"[All Fields] OR "resections"…	4937	05:53:28	2025-09-08
6	video-assisted			"video-assisted"[All Fields]	20572	05:44:49	2025-09-08
5	Video-assisted			"Video-assisted"[All Fields]	20572	05:41:04	2025-09-08
4	vats			"thoracic surgery, video assisted"[MeSH Terms] OR ("thoracic"[All Fields] AND "surgery"[All Fields] AND "video assisted"[All Fields]) OR "video-assisted thoracic surgery"[All Fields] OR "vats"[All Fields]	17739	05:36:57	2025-09-08
3	Video-assisted thoracic surgery			"thoracic surgery, video assisted"[MeSH Terms] OR ("thoracic"[All Fields] AND "surgery"[All Fields] AND "video assisted"[All Fields]) OR "video-assisted thoracic surgery"[All Fields] OR ("video"[All Fields] AND "assisted"[All Fields] AND "thoracic"[All Fields] AND "surgery"[All Fields]) OR "video assisted thoracic surgery"[All Fields]	15203	05:36:40	2025-09-08
2	Video-assisted thoracoscopic surgery			"thoracic surgery, video assisted"[MeSH Terms] OR ("thoracic"[All Fields] AND "surgery"[All Fields] AND "video assisted"[All Fields]) OR "video-assisted thoracic surgery"[All Fields] OR ("video"[All Fields] AND "assisted"[All Fields] AND "thoracoscopic"[All Fields] AND "surgery"[All Fields]) OR "video assisted thoracoscopic surgery"[All Fields]	16348	05:35:50	2025-09-08
1	VATs			"thoracic surgery, video assisted"[MeSH Terms] OR ("thoracic"[All Fields] AND "surgery"[All Fields] AND "video assisted"[All Fields]) OR "video-assisted thoracic surgery"[All Fields] OR "vats"[All Fields]	17739	05:34:53	2025-09-08
