# Supplementary material for: Comparative effectiveness of robotic and video assisted thoracic surgery for lung cancer across key outcomes
Source: iScience. 2026 Feb 3;29(3):114898. doi: 10.1016/j.isci.2026.114898 (PMC12969034; doi:10.1016/j.isci.2026.114898)
Supplement: Data S1. Original dataset and forest plot: RevMan 5.4 (.rm5) dataset used to generate the meta-analysis and forest plots [file mmc2.zip]

Archive with 1 entries (1 files):
- Original dataset and forest plot.rm5
