# Supplementary material for: Comparative effectiveness of robotic and video assisted thoracic surgery for lung cancer across key outcomes
Source: iScience. 2026 Feb 3;29(3):114898. doi: 10.1016/j.isci.2026.114898 (PMC12969034; doi:10.1016/j.isci.2026.114898)
Supplement: Data S1. Original dataset and forest plot: RevMan 5.4 (.rm5) dataset used to generate the meta-analysis and forest plots [file mmc2.zip › Original dataset and forest plot.rm5]

<?xml version="1.0" encoding="ISO-8859-1" standalone="no"?>
<COCHRANE_REVIEW DESCRIPTION="" DOI="" GROUP_ID="" ID="199425082323080088" MERGED_FROM="" MODIFIED="2026-01-20 02:09:50 +0800" MODIFIED_BY="[Empty name]" REVIEW_NO="" REVMAN_SUB_VERSION="5.4.1" REVMAN_VERSION="5" SPLIT_FROM="" STAGE="P" STATUS="A" TYPE="INTERVENTION" VERSION_NO="0.0">
<COVER_SHEET MODIFIED="2025-08-23 23:08:00 +0800" MODIFIED_BY="[Empty name]">
<TITLE MODIFIED="2025-08-23 23:08:00 +0800" MODIFIED_BY="[Empty name]">&#26426;&#22120;&#20154; versus &#33016;&#33108;&#38236; for &#32954;&#30284;</TITLE>
<CONTACT>
<PERSON ID="????" ROLE="UNKNOWN">
<PREFIX/>
<FIRST_NAME/>
<MIDDLE_INITIALS/>
<LAST_NAME/>
<SUFFIX/>
<POSITION/>
<EMAIL_1/>
<EMAIL_2/>
<URL/>
<MOBILE_PHONE/>
<ADDRESS>
<DEPARTMENT/>
<ORGANISATION/>
<ADDRESS_1/>
<ADDRESS_2/>
<CITY/>
<ZIP/>
<REGION/>
<COUNTRY CODE="NONE">Other</COUNTRY>
<PHONE_1/>
<PHONE_2/>
<FAX_1/>
<FAX_2/>
</ADDRESS>
<FOOTNOTE/>
</PERSON>
</CONTACT>
<CREATORS>
<PERSON ID="????" ROLE="AUTHOR">
<PREFIX/>
<FIRST_NAME/>
<MIDDLE_INITIALS/>
<LAST_NAME/>
<SUFFIX/>
<POSITION/>
<EMAIL_1/>
<EMAIL_2/>
<URL/>
<MOBILE_PHONE/>
<ADDRESS>
<DEPARTMENT/>
<ORGANISATION/>
<ADDRESS_1/>
<ADDRESS_2/>
<CITY/>
<ZIP/>
<REGION/>
<COUNTRY CODE="NONE">Other</COUNTRY>
<PHONE_1/>
<PHONE_2/>
<FAX_1/>
<FAX_2/>
</ADDRESS>
<FOOTNOTE/>
</PERSON>
</CREATORS>
<DATES>
<UP_TO_DATE>
<DATE DAY="" MONTH="" YEAR=""/>
</UP_TO_DATE>
<LAST_SEARCH>
<DATE DAY="" MONTH="" YEAR=""/>
</LAST_SEARCH>
<NEXT_STAGE>
<DATE DAY="" MONTH="" YEAR=""/>
</NEXT_STAGE>
<PROTOCOL_PUBLISHED ISSUE="" YEAR=""/>
<REVIEW_PUBLISHED ISSUE="" YEAR=""/>
<LAST_CITATION_ISSUE ISSUE="" YEAR=""/>
</DATES>
<WHATS_NEW/>
<HISTORY/>
<SOURCES_OF_SUPPORT>
<INTERNAL_SOURCES/>
<EXTERNAL_SOURCES/>
</SOURCES_OF_SUPPORT>
<MESH_TERMS VERIFIED="NO"/>
<KEYWORDS/>
</COVER_SHEET>
<MAIN_TEXT>
<SUMMARY>
<TITLE>[Summary title]</TITLE>
<SUMMARY_BODY>
<P>[Summary text]</P>
</SUMMARY_BODY>
</SUMMARY>
<ABSTRACT>
<ABS_BACKGROUND/>
<ABS_OBJECTIVES/>
<ABS_SEARCH_STRATEGY/>
<ABS_SELECTION_CRITERIA/>
<ABS_DATA_COLLECTION/>
<ABS_RESULTS/>
<ABS_CONCLUSIONS/>
</ABSTRACT>
<BODY>
<BACKGROUND>
<CONDITION/>
<INTERVENTION/>
<THEORY/>
<IMPORTANCE/>
</BACKGROUND>
<OBJECTIVES/>
<METHODS>
<SELECTION_CRITERIA>
<CRIT_STUDIES/>
<CRIT_PARTICIPANTS/>
<CRIT_INTERVENTIONS/>
<CRIT_OUTCOMES>
<CRIT_OUTCOMES_PRIMARY/>
<CRIT_OUTCOMES_SECONDARY/>
</CRIT_OUTCOMES>
</SELECTION_CRITERIA>
<SEARCH_METHODS>
<ELECTRONIC_SEARCHES/>
<OTHER_SEARCHES/>
</SEARCH_METHODS>
<DATA_COLLECTION>
<STUDY_SELECTION/>
<DATA_EXTRACTION/>
<QUALITY_ASSESSMENT/>
<EFFECT_MEASURES/>
<UNIT_OF_ANALYSIS/>
<MISSING_DATA/>
<HETEROGENEITY_ASSESSMENT/>
<BIAS_ASSESSMENT/>
<DATA_SYNTHESIS/>
<SUBGROUP_ANALYSIS/>
<SENSITIVITY_ANALYSIS/>
</DATA_COLLECTION>
</METHODS>
<RESULTS>
<STUDY_DESCRIPTION>
<SEARCH_RESULTS/>
<INCLUDED_STUDIES_DESCR/>
<EXCLUDED_STUDIES_DESCR/>
</STUDY_DESCRIPTION>
<STUDY_QUALITY>
<ALLOCATION/>
<BLINDING/>
<EXCLUSIONS/>
<SELECTIVE_REPORTING/>
<OTHER_BIAS_SOURCES/>
</STUDY_QUALITY>
<INTERVENTION_EFFECTS/>
</RESULTS>
<DISCUSSION>
<SUMMARY_OF_RESULTS/>
<APPLICABILITY_OF_FINDINGS/>
<QUALITY_OF_EVIDENCE/>
<POTENTIAL_BIASES/>
<AGREEMENT/>
</DISCUSSION>
<CONCLUSIONS>
<IMPLICATIONS_PRACTICE/>
<IMPLICATIONS_RESEARCH/>
</CONCLUSIONS>
</BODY>
<ACKNOWLEDGEMENTS/>
<CONFLICT_OF_INTEREST/>
<CONTRIBUTIONS/>
<PRO_REV_DIFF/>
<PUBLIC_NOTES/>
</MAIN_TEXT>
<STUDIES_AND_REFERENCES MODIFIED="2025-11-30 00:00:26 +0800" MODIFIED_BY="[Empty name]">
<STUDIES MODIFIED="2025-11-30 00:00:26 +0800" MODIFIED_BY="[Empty name]">
<INCLUDED_STUDIES MODIFIED="2025-11-30 00:00:26 +0800" MODIFIED_BY="[Empty name]">
<STUDY DATA_SOURCE="PUB" ID="STD-Barman-2025" MODIFIED="2025-08-31 22:41:19 +0800" MODIFIED_BY="[Empty name]" NAME="Barman 2025" YEAR="2025">
<REFERENCE PRIMARY="NO" TYPE="JOURNAL_ARTICLE">
<IDENTIFIERS/>
</REFERENCE>
<IDENTIFIERS/>
</STUDY>
<STUDY DATA_SOURCE="PUB" ID="STD-Benjamin-2025" MODIFIED="2025-08-23 23:10:56 +0800" MODIFIED_BY="[Empty name]" NAME="Benjamin 2025" YEAR="2025">
<REFERENCE PRIMARY="NO" TYPE="JOURNAL_ARTICLE">
<IDENTIFIERS/>
</REFERENCE>
<IDENTIFIERS/>
</STUDY>
<STUDY DATA_SOURCE="PUB" ID="STD-Bottet-2025" MODIFIED="2025-08-31 22:41:45 +0800" MODIFIED_BY="[Empty name]" NAME="Bottet 2025" YEAR="2025">
<REFERENCE PRIMARY="NO" TYPE="JOURNAL_ARTICLE">
<IDENTIFIERS/>
</REFERENCE>
<IDENTIFIERS/>
</STUDY>
<STUDY DATA_SOURCE="PUB" ID="STD-Che-2024" MODIFIED="2025-08-23 23:11:38 +0800" MODIFIED_BY="[Empty name]" NAME="Che 2024" YEAR="2024">
<REFERENCE PRIMARY="NO" TYPE="JOURNAL_ARTICLE">
<IDENTIFIERS/>
</REFERENCE>
<IDENTIFIERS/>
</STUDY>
<STUDY DATA_SOURCE="PUB" ID="STD-Chongwu-2019" MODIFIED="2025-08-23 23:12:07 +0800" MODIFIED_BY="[Empty name]" NAME="Chongwu 2019" YEAR="2019">
<REFERENCE PRIMARY="NO" TYPE="JOURNAL_ARTICLE">
<IDENTIFIERS/>
</REFERENCE>
<IDENTIFIERS/>
</STUDY>
<STUDY DATA_SOURCE="PUB" ID="STD-Cui-2020" MODIFIED="2025-08-23 23:11:46 +0800" MODIFIED_BY="[Empty name]" NAME="Cui 2020" YEAR="2020">
<REFERENCE PRIMARY="NO" TYPE="JOURNAL_ARTICLE">
<IDENTIFIERS/>
</REFERENCE>
<IDENTIFIERS/>
</STUDY>
<STUDY DATA_SOURCE="PUB" ID="STD-Dai-2018" MODIFIED="2025-09-02 22:39:36 +0800" MODIFIED_BY="[Empty name]" NAME="Dai 2018" YEAR="2018">
<REFERENCE PRIMARY="NO" TYPE="JOURNAL_ARTICLE">
<IDENTIFIERS/>
</REFERENCE>
<IDENTIFIERS/>
</STUDY>
<STUDY DATA_SOURCE="PUB" ID="STD-Duclos-2018" MODIFIED="2025-09-01 21:04:18 +0800" MODIFIED_BY="[Empty name]" NAME="Duclos 2018" YEAR="2018">
<REFERENCE PRIMARY="NO" TYPE="JOURNAL_ARTICLE">
<IDENTIFIERS/>
</REFERENCE>
<IDENTIFIERS/>
</STUDY>
<STUDY DATA_SOURCE="PUB" ID="STD-Fabbri-2023" MODIFIED="2025-09-01 21:05:07 +0800" MODIFIED_BY="[Empty name]" NAME="Fabbri 2023" YEAR="2023">
<REFERENCE PRIMARY="NO" TYPE="JOURNAL_ARTICLE">
<IDENTIFIERS/>
</REFERENCE>
<IDENTIFIERS/>
</STUDY>
<STUDY DATA_SOURCE="PUB" ID="STD-Gallina-2021" MODIFIED="2025-08-23 23:12:24 +0800" MODIFIED_BY="[Empty name]" NAME="Gallina 2021" YEAR="2021">
<REFERENCE PRIMARY="NO" TYPE="JOURNAL_ARTICLE">
<IDENTIFIERS/>
</REFERENCE>
<IDENTIFIERS/>
</STUDY>
<STUDY DATA_SOURCE="PUB" ID="STD-Giulia-2021" MODIFIED="2025-08-23 23:08:24 +0800" MODIFIED_BY="[Empty name]" NAME="Giulia 2021" YEAR="2021">
<REFERENCE PRIMARY="NO" TYPE="JOURNAL_ARTICLE">
<IDENTIFIERS/>
</REFERENCE>
<IDENTIFIERS/>
</STUDY>
<STUDY DATA_SOURCE="PUB" ID="STD-Hennon-2019" MODIFIED="2025-11-24 16:30:50 +0800" MODIFIED_BY="[Empty name]" NAME="Hennon 2019" YEAR="2019">
<REFERENCE PRIMARY="NO" TYPE="JOURNAL_ARTICLE">
<IDENTIFIERS/>
</REFERENCE>
<IDENTIFIERS/>
</STUDY>
<STUDY DATA_SOURCE="PUB" ID="STD-Kneuertz-2019" MODIFIED="2025-08-31 22:40:12 +0800" MODIFIED_BY="[Empty name]" NAME="Kneuertz 2019" YEAR="2019">
<REFERENCE PRIMARY="NO" TYPE="JOURNAL_ARTICLE">
<IDENTIFIERS/>
</REFERENCE>
<IDENTIFIERS/>
</STUDY>
<STUDY DATA_SOURCE="PUB" ID="STD-Merritt-2019" MODIFIED="2025-11-24 17:09:05 +0800" MODIFIED_BY="[Empty name]" NAME="Merritt 2019" YEAR="2019">
<REFERENCE PRIMARY="NO" TYPE="JOURNAL_ARTICLE">
<IDENTIFIERS/>
</REFERENCE>
<IDENTIFIERS/>
</STUDY>
<STUDY DATA_SOURCE="PUB" ID="STD-Nelson-2019" MODIFIED="2025-11-24 17:09:36 +0800" MODIFIED_BY="[Empty name]" NAME="Nelson 2019" YEAR="2019">
<REFERENCE PRIMARY="NO" TYPE="JOURNAL_ARTICLE">
<IDENTIFIERS/>
</REFERENCE>
<IDENTIFIERS/>
</STUDY>
<STUDY DATA_SOURCE="PUB" ID="STD-Pierluigi-2018" MODIFIED="2025-08-23 23:09:11 +0800" MODIFIED_BY="[Empty name]" NAME="Pierluigi 2018" YEAR="2018">
<REFERENCE PRIMARY="NO" TYPE="JOURNAL_ARTICLE">
<IDENTIFIERS/>
</REFERENCE>
<IDENTIFIERS/>
</STUDY>
<STUDY DATA_SOURCE="PUB" ID="STD-Qianjun-2020" MODIFIED="2025-08-23 23:08:37 +0800" MODIFIED_BY="[Empty name]" NAME="Qianjun 2020" YEAR="2020">
<REFERENCE PRIMARY="NO" TYPE="JOURNAL_ARTICLE">
<IDENTIFIERS/>
</REFERENCE>
<IDENTIFIERS/>
</STUDY>
<STUDY DATA_SOURCE="PUB" ID="STD-Rajwanth-2020" MODIFIED="2025-08-23 23:08:46 +0800" MODIFIED_BY="[Empty name]" NAME="Rajwanth 2020" YEAR="2020">
<REFERENCE PRIMARY="NO" TYPE="JOURNAL_ARTICLE">
<IDENTIFIERS/>
</REFERENCE>
<IDENTIFIERS/>
</STUDY>
<STUDY DATA_SOURCE="PUB" ID="STD-Seder-2022" MODIFIED="2025-08-23 23:08:54 +0800" MODIFIED_BY="[Empty name]" NAME="Seder 2022" YEAR="2022">
<REFERENCE PRIMARY="NO" TYPE="JOURNAL_ARTICLE">
<IDENTIFIERS/>
</REFERENCE>
<IDENTIFIERS/>
</STUDY>
<STUDY DATA_SOURCE="PUB" ID="STD-Sezen-2023" MODIFIED="2025-08-23 23:09:03 +0800" MODIFIED_BY="[Empty name]" NAME="Sezen 2023" YEAR="2023">
<REFERENCE PRIMARY="NO" TYPE="JOURNAL_ARTICLE">
<IDENTIFIERS/>
</REFERENCE>
<IDENTIFIERS/>
</STUDY>
<STUDY DATA_SOURCE="PUB" ID="STD-Shahoud-2024" MODIFIED="2025-08-31 22:41:11 +0800" MODIFIED_BY="[Empty name]" NAME="Shahoud 2024" YEAR="2024">
<REFERENCE PRIMARY="NO" TYPE="JOURNAL_ARTICLE">
<IDENTIFIERS/>
</REFERENCE>
<IDENTIFIERS/>
</STUDY>
<STUDY DATA_SOURCE="PUB" ID="STD-Tong-2019" MODIFIED="2025-08-23 23:12:17 +0800" MODIFIED_BY="[Empty name]" NAME="Tong 2019" YEAR="2019">
<REFERENCE PRIMARY="NO" TYPE="JOURNAL_ARTICLE">
<IDENTIFIERS/>
</REFERENCE>
<IDENTIFIERS/>
</STUDY>
<STUDY DATA_SOURCE="PUB" ID="STD-Wang-2024" MODIFIED="2025-08-31 22:40:33 +0800" MODIFIED_BY="[Empty name]" NAME="Wang 2024" YEAR="2024">
<REFERENCE PRIMARY="NO" TYPE="JOURNAL_ARTICLE">
<IDENTIFIERS/>
</REFERENCE>
<IDENTIFIERS/>
</STUDY>
<STUDY DATA_SOURCE="PUB" ID="STD-Worrell-2018" MODIFIED="2025-08-23 23:11:04 +0800" MODIFIED_BY="[Empty name]" NAME="Worrell 2018" YEAR="2018">
<REFERENCE PRIMARY="NO" TYPE="JOURNAL_ARTICLE">
<IDENTIFIERS/>
</REFERENCE>
<IDENTIFIERS/>
</STUDY>
<STUDY DATA_SOURCE="PUB" ID="STD-Xingchi-2018" MODIFIED="2025-08-23 23:11:12 +0800" MODIFIED_BY="[Empty name]" NAME="Xingchi 2018" YEAR="2018">
<REFERENCE PRIMARY="NO" TYPE="JOURNAL_ARTICLE">
<IDENTIFIERS/>
</REFERENCE>
<IDENTIFIERS/>
</STUDY>
<STUDY DATA_SOURCE="PUB" ID="STD-Yang-2017" MODIFIED="2025-11-24 14:48:10 +0800" MODIFIED_BY="[Empty name]" NAME="Yang 2017" YEAR="2017">
<REFERENCE PRIMARY="NO" TYPE="JOURNAL_ARTICLE">
<IDENTIFIERS/>
</REFERENCE>
<IDENTIFIERS/>
</STUDY>
<STUDY DATA_SOURCE="PUB" ID="STD-Zhan-2024" MODIFIED="2025-08-31 22:41:28 +0800" MODIFIED_BY="[Empty name]" NAME="Zhan 2024" YEAR="2024">
<REFERENCE PRIMARY="NO" TYPE="JOURNAL_ARTICLE">
<IDENTIFIERS/>
</REFERENCE>
<IDENTIFIERS/>
</STUDY>
<STUDY DATA_SOURCE="PUB" ID="STD-Zhang-2020" MODIFIED="2025-11-24 17:10:21 +0800" MODIFIED_BY="[Empty name]" NAME="Zhang 2020" YEAR="2020">
<REFERENCE PRIMARY="NO" TYPE="JOURNAL_ARTICLE">
<IDENTIFIERS/>
</REFERENCE>
<IDENTIFIERS/>
</STUDY>
<STUDY DATA_SOURCE="PUB" ID="STD-Zhang-2024" MODIFIED="2025-08-31 22:40:22 +0800" MODIFIED_BY="[Empty name]" NAME="Zhang 2024" YEAR="2024">
<REFERENCE PRIMARY="NO" TYPE="JOURNAL_ARTICLE">
<IDENTIFIERS/>
</REFERENCE>
<IDENTIFIERS/>
</STUDY>
<STUDY DATA_SOURCE="PUB" ID="STD-Zhou-2024" MODIFIED="2025-11-30 00:00:26 +0800" MODIFIED_BY="[Empty name]" NAME="Zhou 2024" YEAR="2024">
<REFERENCE PRIMARY="NO" TYPE="JOURNAL_ARTICLE">
<IDENTIFIERS/>
</REFERENCE>
<IDENTIFIERS/>
</STUDY>
</INCLUDED_STUDIES>
<EXCLUDED_STUDIES/>
<AWAITING_STUDIES/>
<ONGOING_STUDIES/>
</STUDIES>
<OTHER_REFERENCES>
<ADDITIONAL_REFERENCES/>
<OTHER_VERSIONS_REFERENCES/>
<PENDING_REFERENCES/>
</OTHER_REFERENCES>
</STUDIES_AND_REFERENCES>
<CHARACTERISTICS_OF_STUDIES MODIFIED="2025-11-30 00:00:26 +0800" MODIFIED_BY="[Empty name]">
<CHARACTERISTICS_OF_INCLUDED_STUDIES MODIFIED="2025-11-30 00:00:26 +0800" MODIFIED_BY="[Empty name]" SORT_BY="STUDY" USER_DEF_1_ENABLED="NO" USER_DEF_2_ENABLED="NO" USER_DEF_3_ENABLED="NO">
<INCLUDED_CHAR STUDY_ID="STD-Barman-2025">
<CHAR_METHODS/>
<CHAR_PARTICIPANTS/>
<CHAR_INTERVENTIONS/>
<CHAR_OUTCOMES/>
<CHAR_NOTES/>
</INCLUDED_CHAR>
<INCLUDED_CHAR STUDY_ID="STD-Benjamin-2025">
<CHAR_METHODS/>
<CHAR_PARTICIPANTS/>
<CHAR_INTERVENTIONS/>
<CHAR_OUTCOMES/>
<CHAR_NOTES/>
</INCLUDED_CHAR>
<INCLUDED_CHAR STUDY_ID="STD-Bottet-2025">
<CHAR_METHODS/>
<CHAR_PARTICIPANTS/>
<CHAR_INTERVENTIONS/>
<CHAR_OUTCOMES/>
<CHAR_NOTES/>
</INCLUDED_CHAR>
<INCLUDED_CHAR STUDY_ID="STD-Che-2024">
<CHAR_METHODS/>
<CHAR_PARTICIPANTS/>
<CHAR_INTERVENTIONS/>
<CHAR_OUTCOMES/>
<CHAR_NOTES/>
</INCLUDED_CHAR>
<INCLUDED_CHAR STUDY_ID="STD-Chongwu-2019">
<CHAR_METHODS/>
<CHAR_PARTICIPANTS/>
<CHAR_INTERVENTIONS/>
<CHAR_OUTCOMES/>
<CHAR_NOTES/>
</INCLUDED_CHAR>
<INCLUDED_CHAR STUDY_ID="STD-Cui-2020">
<CHAR_METHODS/>
<CHAR_PARTICIPANTS/>
<CHAR_INTERVENTIONS/>
<CHAR_OUTCOMES/>
<CHAR_NOTES/>
</INCLUDED_CHAR>
<INCLUDED_CHAR STUDY_ID="STD-Dai-2018">
<CHAR_METHODS/>
<CHAR_PARTICIPANTS/>
<CHAR_INTERVENTIONS/>
<CHAR_OUTCOMES/>
<CHAR_NOTES/>
</INCLUDED_CHAR>
<INCLUDED_CHAR STUDY_ID="STD-Duclos-2018">
<CHAR_METHODS/>
<CHAR_PARTICIPANTS/>
<CHAR_INTERVENTIONS/>
<CHAR_OUTCOMES/>
<CHAR_NOTES/>
</INCLUDED_CHAR>
<INCLUDED_CHAR STUDY_ID="STD-Fabbri-2023">
<CHAR_METHODS/>
<CHAR_PARTICIPANTS/>
<CHAR_INTERVENTIONS/>
<CHAR_OUTCOMES/>
<CHAR_NOTES/>
</INCLUDED_CHAR>
<INCLUDED_CHAR STUDY_ID="STD-Gallina-2021">
<CHAR_METHODS/>
<CHAR_PARTICIPANTS/>
<CHAR_INTERVENTIONS/>
<CHAR_OUTCOMES/>
<CHAR_NOTES/>
</INCLUDED_CHAR>
<INCLUDED_CHAR STUDY_ID="STD-Giulia-2021">
<CHAR_METHODS/>
<CHAR_PARTICIPANTS/>
<CHAR_INTERVENTIONS/>
<CHAR_OUTCOMES/>
<CHAR_NOTES/>
</INCLUDED_CHAR>
<INCLUDED_CHAR STUDY_ID="STD-Hennon-2019">
<CHAR_METHODS/>
<CHAR_PARTICIPANTS/>
<CHAR_INTERVENTIONS/>
<CHAR_OUTCOMES/>
<CHAR_NOTES/>
</INCLUDED_CHAR>
<INCLUDED_CHAR STUDY_ID="STD-Kneuertz-2019">
<CHAR_METHODS/>
<CHAR_PARTICIPANTS/>
<CHAR_INTERVENTIONS/>
<CHAR_OUTCOMES/>
<CHAR_NOTES/>
</INCLUDED_CHAR>
<INCLUDED_CHAR STUDY_ID="STD-Merritt-2019">
<CHAR_METHODS/>
<CHAR_PARTICIPANTS/>
<CHAR_INTERVENTIONS/>
<CHAR_OUTCOMES/>
<CHAR_NOTES/>
</INCLUDED_CHAR>
<INCLUDED_CHAR STUDY_ID="STD-Nelson-2019">
<CHAR_METHODS/>
<CHAR_PARTICIPANTS/>
<CHAR_INTERVENTIONS/>
<CHAR_OUTCOMES/>
<CHAR_NOTES/>
</INCLUDED_CHAR>
<INCLUDED_CHAR STUDY_ID="STD-Pierluigi-2018">
<CHAR_METHODS/>
<CHAR_PARTICIPANTS/>
<CHAR_INTERVENTIONS/>
<CHAR_OUTCOMES/>
<CHAR_NOTES/>
</INCLUDED_CHAR>
<INCLUDED_CHAR STUDY_ID="STD-Qianjun-2020">
<CHAR_METHODS/>
<CHAR_PARTICIPANTS/>
<CHAR_INTERVENTIONS/>
<CHAR_OUTCOMES/>
<CHAR_NOTES/>
</INCLUDED_CHAR>
<INCLUDED_CHAR STUDY_ID="STD-Rajwanth-2020">
<CHAR_METHODS/>
<CHAR_PARTICIPANTS/>
<CHAR_INTERVENTIONS/>
<CHAR_OUTCOMES/>
<CHAR_NOTES/>
</INCLUDED_CHAR>
<INCLUDED_CHAR STUDY_ID="STD-Seder-2022">
<CHAR_METHODS/>
<CHAR_PARTICIPANTS/>
<CHAR_INTERVENTIONS/>
<CHAR_OUTCOMES/>
<CHAR_NOTES/>
</INCLUDED_CHAR>
<INCLUDED_CHAR STUDY_ID="STD-Sezen-2023">
<CHAR_METHODS/>
<CHAR_PARTICIPANTS/>
<CHAR_INTERVENTIONS/>
<CHAR_OUTCOMES/>
<CHAR_NOTES/>
</INCLUDED_CHAR>
<INCLUDED_CHAR STUDY_ID="STD-Shahoud-2024">
<CHAR_METHODS/>
<CHAR_PARTICIPANTS/>
<CHAR_INTERVENTIONS/>
<CHAR_OUTCOMES/>
<CHAR_NOTES/>
</INCLUDED_CHAR>
<INCLUDED_CHAR STUDY_ID="STD-Tong-2019">
<CHAR_METHODS/>
<CHAR_PARTICIPANTS/>
<CHAR_INTERVENTIONS/>
<CHAR_OUTCOMES/>
<CHAR_NOTES/>
</INCLUDED_CHAR>
<INCLUDED_CHAR STUDY_ID="STD-Wang-2024">
<CHAR_METHODS/>
<CHAR_PARTICIPANTS/>
<CHAR_INTERVENTIONS/>
<CHAR_OUTCOMES/>
<CHAR_NOTES/>
</INCLUDED_CHAR>
<INCLUDED_CHAR STUDY_ID="STD-Worrell-2018">
<CHAR_METHODS/>
<CHAR_PARTICIPANTS/>
<CHAR_INTERVENTIONS/>
<CHAR_OUTCOMES/>
<CHAR_NOTES/>
</INCLUDED_CHAR>
<INCLUDED_CHAR STUDY_ID="STD-Xingchi-2018">
<CHAR_METHODS/>
<CHAR_PARTICIPANTS/>
<CHAR_INTERVENTIONS/>
<CHAR_OUTCOMES/>
<CHAR_NOTES/>
</INCLUDED_CHAR>
<INCLUDED_CHAR STUDY_ID="STD-Yang-2017">
<CHAR_METHODS/>
<CHAR_PARTICIPANTS/>
<CHAR_INTERVENTIONS/>
<CHAR_OUTCOMES/>
<CHAR_NOTES/>
</INCLUDED_CHAR>
<INCLUDED_CHAR STUDY_ID="STD-Zhan-2024">
<CHAR_METHODS/>
<CHAR_PARTICIPANTS/>
<CHAR_INTERVENTIONS/>
<CHAR_OUTCOMES/>
<CHAR_NOTES/>
</INCLUDED_CHAR>
<INCLUDED_CHAR STUDY_ID="STD-Zhang-2020">
<CHAR_METHODS/>
<CHAR_PARTICIPANTS/>
<CHAR_INTERVENTIONS/>
<CHAR_OUTCOMES/>
<CHAR_NOTES/>
</INCLUDED_CHAR>
<INCLUDED_CHAR STUDY_ID="STD-Zhang-2024">
<CHAR_METHODS/>
<CHAR_PARTICIPANTS/>
<CHAR_INTERVENTIONS/>
<CHAR_OUTCOMES/>
<CHAR_NOTES/>
</INCLUDED_CHAR>
<INCLUDED_CHAR STUDY_ID="STD-Zhou-2024">
<CHAR_METHODS/>
<CHAR_PARTICIPANTS/>
<CHAR_INTERVENTIONS/>
<CHAR_OUTCOMES/>
<CHAR_NOTES/>
</INCLUDED_CHAR>
<FOOTNOTES/>
</CHARACTERISTICS_OF_INCLUDED_STUDIES>
<CHARACTERISTICS_OF_EXCLUDED_STUDIES SORT_BY="STUDY">
<FOOTNOTES/>
</CHARACTERISTICS_OF_EXCLUDED_STUDIES>
<CHARACTERISTICS_OF_AWAITING_STUDIES SORT_BY="STUDY" USER_DEF_1_ENABLED="NO" USER_DEF_2_ENABLED="NO" USER_DEF_3_ENABLED="NO">
<FOOTNOTES/>
</CHARACTERISTICS_OF_AWAITING_STUDIES>
<CHARACTERISTICS_OF_ONGOING_STUDIES SORT_BY="STUDY" USER_DEF_1_ENABLED="NO" USER_DEF_2_ENABLED="NO" USER_DEF_3_ENABLED="NO">
<FOOTNOTES/>
</CHARACTERISTICS_OF_ONGOING_STUDIES>
</CHARACTERISTICS_OF_STUDIES>
<QUALITY_ITEMS MODIFIED="2025-11-30 00:00:26 +0800" MODIFIED_BY="[Empty name]">
<QUALITY_ITEM CORE_ITEM="YES" ID="QIT-01" LEVEL="STUDY" MODIFIED="2025-11-30 00:00:26 +0800" MODIFIED_BY="[Empty name]" NO="1">
<NAME>Random sequence generation (selection bias)</NAME>
<DESCRIPTION>
<P>Selection bias (biased allocation to interventions) due to inadequate generation of a randomised sequence</P>
</DESCRIPTION>
<QUALITY_ITEM_DATA>
<QUALITY_ITEM_DATA_ENTRY RESULT="UNKNOWN" STUDY_ID="STD-Barman-2025">
<DESCRIPTION/>
</QUALITY_ITEM_DATA_ENTRY>
<QUALITY_ITEM_DATA_ENTRY RESULT="UNKNOWN" STUDY_ID="STD-Benjamin-2025">
<DESCRIPTION/>
</QUALITY_ITEM_DATA_ENTRY>
<QUALITY_ITEM_DATA_ENTRY RESULT="UNKNOWN" STUDY_ID="STD-Bottet-2025">
<DESCRIPTION/>
</QUALITY_ITEM_DATA_ENTRY>
<QUALITY_ITEM_DATA_ENTRY RESULT="UNKNOWN" STUDY_ID="STD-Che-2024">
<DESCRIPTION/>
</QUALITY_ITEM_DATA_ENTRY>
<QUALITY_ITEM_DATA_ENTRY RESULT="UNKNOWN" STUDY_ID="STD-Chongwu-2019">
<DESCRIPTION/>
</QUALITY_ITEM_DATA_ENTRY>
<QUALITY_ITEM_DATA_ENTRY RESULT="UNKNOWN" STUDY_ID="STD-Cui-2020">
<DESCRIPTION/>
</QUALITY_ITEM_DATA_ENTRY>
<QUALITY_ITEM_DATA_ENTRY RESULT="UNKNOWN" STUDY_ID="STD-Dai-2018">
<DESCRIPTION/>
</QUALITY_ITEM_DATA_ENTRY>
<QUALITY_ITEM_DATA_ENTRY RESULT="UNKNOWN" STUDY_ID="STD-Duclos-2018">
<DESCRIPTION/>
</QUALITY_ITEM_DATA_ENTRY>
<QUALITY_ITEM_DATA_ENTRY RESULT="UNKNOWN" STUDY_ID="STD-Fabbri-2023">
<DESCRIPTION/>
</QUALITY_ITEM_DATA_ENTRY>
<QUALITY_ITEM_DATA_ENTRY RESULT="UNKNOWN" STUDY_ID="STD-Gallina-2021">
<DESCRIPTION/>
</QUALITY_ITEM_DATA_ENTRY>
<QUALITY_ITEM_DATA_ENTRY RESULT="UNKNOWN" STUDY_ID="STD-Giulia-2021">
<DESCRIPTION/>
</QUALITY_ITEM_DATA_ENTRY>
<QUALITY_ITEM_DATA_ENTRY RESULT="UNKNOWN" STUDY_ID="STD-Hennon-2019">
<DESCRIPTION/>
</QUALITY_ITEM_DATA_ENTRY>
<QUALITY_ITEM_DATA_ENTRY RESULT="UNKNOWN" STUDY_ID="STD-Kneuertz-2019">
<DESCRIPTION/>
</QUALITY_ITEM_DATA_ENTRY>
<QUALITY_ITEM_DATA_ENTRY RESULT="UNKNOWN" STUDY_ID="STD-Merritt-2019">
<DESCRIPTION/>
</QUALITY_ITEM_DATA_ENTRY>
<QUALITY_ITEM_DATA_ENTRY RESULT="UNKNOWN" STUDY_ID="STD-Nelson-2019">
<DESCRIPTION/>
</QUALITY_ITEM_DATA_ENTRY>
<QUALITY_ITEM_DATA_ENTRY RESULT="UNKNOWN" STUDY_ID="STD-Pierluigi-2018">
<DESCRIPTION/>
</QUALITY_ITEM_DATA_ENTRY>
<QUALITY_ITEM_DATA_ENTRY RESULT="UNKNOWN" STUDY_ID="STD-Qianjun-2020">
<DESCRIPTION/>
</QUALITY_ITEM_DATA_ENTRY>
<QUALITY_ITEM_DATA_ENTRY RESULT="UNKNOWN" STUDY_ID="STD-Rajwanth-2020">
<DESCRIPTION/>
</QUALITY_ITEM_DATA_ENTRY>
<QUALITY_ITEM_DATA_ENTRY RESULT="UNKNOWN" STUDY_ID="STD-Seder-2022">
<DESCRIPTION/>
</QUALITY_ITEM_DATA_ENTRY>
<QUALITY_ITEM_DATA_ENTRY RESULT="UNKNOWN" STUDY_ID="STD-Sezen-2023">
<DESCRIPTION/>
</QUALITY_ITEM_DATA_ENTRY>
<QUALITY_ITEM_DATA_ENTRY RESULT="UNKNOWN" STUDY_ID="STD-Shahoud-2024">
<DESCRIPTION/>
</QUALITY_ITEM_DATA_ENTRY>
<QUALITY_ITEM_DATA_ENTRY RESULT="UNKNOWN" STUDY_ID="STD-Tong-2019">
<DESCRIPTION/>
</QUALITY_ITEM_DATA_ENTRY>
<QUALITY_ITEM_DATA_ENTRY RESULT="UNKNOWN" STUDY_ID="STD-Wang-2024">
<DESCRIPTION/>
</QUALITY_ITEM_DATA_ENTRY>
<QUALITY_ITEM_DATA_ENTRY RESULT="UNKNOWN" STUDY_ID="STD-Worrell-2018">
<DESCRIPTION/>
</QUALITY_ITEM_DATA_ENTRY>
<QUALITY_ITEM_DATA_ENTRY RESULT="UNKNOWN" STUDY_ID="STD-Xingchi-2018">
<DESCRIPTION/>
</QUALITY_ITEM_DATA_ENTRY>
<QUALITY_ITEM_DATA_ENTRY RESULT="UNKNOWN" STUDY_ID="STD-Yang-2017">
<DESCRIPTION/>
</QUALITY_ITEM_DATA_ENTRY>
<QUALITY_ITEM_DATA_ENTRY RESULT="UNKNOWN" STUDY_ID="STD-Zhan-2024">
<DESCRIPTION/>
</QUALITY_ITEM_DATA_ENTRY>
<QUALITY_ITEM_DATA_ENTRY RESULT="UNKNOWN" STUDY_ID="STD-Zhang-2020">
<DESCRIPTION/>
</QUALITY_ITEM_DATA_ENTRY>
<QUALITY_ITEM_DATA_ENTRY RESULT="UNKNOWN" STUDY_ID="STD-Zhang-2024">
<DESCRIPTION/>
</QUALITY_ITEM_DATA_ENTRY>
<QUALITY_ITEM_DATA_ENTRY RESULT="UNKNOWN" STUDY_ID="STD-Zhou-2024">
<DESCRIPTION/>
</QUALITY_ITEM_DATA_ENTRY>
</QUALITY_ITEM_DATA>
</QUALITY_ITEM>
<QUALITY_ITEM CORE_ITEM="YES" ID="QIT-02" LEVEL="STUDY" MODIFIED="2025-11-30 00:00:26 +0800" MODIFIED_BY="[Empty name]" NO="2">
<NAME>Allocation concealment (selection bias)</NAME>
<DESCRIPTION>
<P>Selection bias (biased allocation to interventions) due to inadequate concealment of allocations prior to assignment</P>
</DESCRIPTION>
<QUALITY_ITEM_DATA>
<QUALITY_ITEM_DATA_ENTRY RESULT="UNKNOWN" STUDY_ID="STD-Barman-2025">
<DESCRIPTION/>
</QUALITY_ITEM_DATA_ENTRY>
<QUALITY_ITEM_DATA_ENTRY RESULT="UNKNOWN" STUDY_ID="STD-Benjamin-2025">
<DESCRIPTION/>
</QUALITY_ITEM_DATA_ENTRY>
<QUALITY_ITEM_DATA_ENTRY RESULT="UNKNOWN" STUDY_ID="STD-Bottet-2025">
<DESCRIPTION/>
</QUALITY_ITEM_DATA_ENTRY>
<QUALITY_ITEM_DATA_ENTRY RESULT="UNKNOWN" STUDY_ID="STD-Che-2024">
<DESCRIPTION/>
</QUALITY_ITEM_DATA_ENTRY>
<QUALITY_ITEM_DATA_ENTRY RESULT="UNKNOWN" STUDY_ID="STD-Chongwu-2019">
<DESCRIPTION/>
</QUALITY_ITEM_DATA_ENTRY>
<QUALITY_ITEM_DATA_ENTRY RESULT="UNKNOWN" STUDY_ID="STD-Cui-2020">
<DESCRIPTION/>
</QUALITY_ITEM_DATA_ENTRY>
<QUALITY_ITEM_DATA_ENTRY RESULT="UNKNOWN" STUDY_ID="STD-Dai-2018">
<DESCRIPTION/>
</QUALITY_ITEM_DATA_ENTRY>
<QUALITY_ITEM_DATA_ENTRY RESULT="UNKNOWN" STUDY_ID="STD-Duclos-2018">
<DESCRIPTION/>
</QUALITY_ITEM_DATA_ENTRY>
<QUALITY_ITEM_DATA_ENTRY RESULT="UNKNOWN" STUDY_ID="STD-Fabbri-2023">
<DESCRIPTION/>
</QUALITY_ITEM_DATA_ENTRY>
<QUALITY_ITEM_DATA_ENTRY RESULT="UNKNOWN" STUDY_ID="STD-Gallina-2021">
<DESCRIPTION/>
</QUALITY_ITEM_DATA_ENTRY>
<QUALITY_ITEM_DATA_ENTRY RESULT="UNKNOWN" STUDY_ID="STD-Giulia-2021">
<DESCRIPTION/>
</QUALITY_ITEM_DATA_ENTRY>
<QUALITY_ITEM_DATA_ENTRY RESULT="UNKNOWN" STUDY_ID="STD-Hennon-2019">
<DESCRIPTION/>
</QUALITY_ITEM_DATA_ENTRY>
<QUALITY_ITEM_DATA_ENTRY RESULT="UNKNOWN" STUDY_ID="STD-Kneuertz-2019">
<DESCRIPTION/>
</QUALITY_ITEM_DATA_ENTRY>
<QUALITY_ITEM_DATA_ENTRY RESULT="UNKNOWN" STUDY_ID="STD-Merritt-2019">
<DESCRIPTION/>
</QUALITY_ITEM_DATA_ENTRY>
<QUALITY_ITEM_DATA_ENTRY RESULT="UNKNOWN" STUDY_ID="STD-Nelson-2019">
<DESCRIPTION/>
</QUALITY_ITEM_DATA_ENTRY>
<QUALITY_ITEM_DATA_ENTRY RESULT="UNKNOWN" STUDY_ID="STD-Pierluigi-2018">
<DESCRIPTION/>
</QUALITY_ITEM_DATA_ENTRY>
<QUALITY_ITEM_DATA_ENTRY RESULT="UNKNOWN" STUDY_ID="STD-Qianjun-2020">
<DESCRIPTION/>
</QUALITY_ITEM_DATA_ENTRY>
<QUALITY_ITEM_DATA_ENTRY RESULT="UNKNOWN" STUDY_ID="STD-Rajwanth-2020">
<DESCRIPTION/>
</QUALITY_ITEM_DATA_ENTRY>
<QUALITY_ITEM_DATA_ENTRY RESULT="UNKNOWN" STUDY_ID="STD-Seder-2022">
<DESCRIPTION/>
</QUALITY_ITEM_DATA_ENTRY>
<QUALITY_ITEM_DATA_ENTRY RESULT="UNKNOWN" STUDY_ID="STD-Sezen-2023">
<DESCRIPTION/>
</QUALITY_ITEM_DATA_ENTRY>
<QUALITY_ITEM_DATA_ENTRY RESULT="UNKNOWN" STUDY_ID="STD-Shahoud-2024">
<DESCRIPTION/>
</QUALITY_ITEM_DATA_ENTRY>
<QUALITY_ITEM_DATA_ENTRY RESULT="UNKNOWN" STUDY_ID="STD-Tong-2019">
<DESCRIPTION/>
</QUALITY_ITEM_DATA_ENTRY>
<QUALITY_ITEM_DATA_ENTRY RESULT="UNKNOWN" STUDY_ID="STD-Wang-2024">
<DESCRIPTION/>
</QUALITY_ITEM_DATA_ENTRY>
<QUALITY_ITEM_DATA_ENTRY RESULT="UNKNOWN" STUDY_ID="STD-Worrell-2018">
<DESCRIPTION/>
</QUALITY_ITEM_DATA_ENTRY>
<QUALITY_ITEM_DATA_ENTRY RESULT="UNKNOWN" STUDY_ID="STD-Xingchi-2018">
<DESCRIPTION/>
</QUALITY_ITEM_DATA_ENTRY>
<QUALITY_ITEM_DATA_ENTRY RESULT="UNKNOWN" STUDY_ID="STD-Yang-2017">
<DESCRIPTION/>
</QUALITY_ITEM_DATA_ENTRY>
<QUALITY_ITEM_DATA_ENTRY RESULT="UNKNOWN" STUDY_ID="STD-Zhan-2024">
<DESCRIPTION/>
</QUALITY_ITEM_DATA_ENTRY>
<QUALITY_ITEM_DATA_ENTRY RESULT="UNKNOWN" STUDY_ID="STD-Zhang-2020">
<DESCRIPTION/>
</QUALITY_ITEM_DATA_ENTRY>
<QUALITY_ITEM_DATA_ENTRY RESULT="UNKNOWN" STUDY_ID="STD-Zhang-2024">
<DESCRIPTION/>
</QUALITY_ITEM_DATA_ENTRY>
<QUALITY_ITEM_DATA_ENTRY RESULT="UNKNOWN" STUDY_ID="STD-Zhou-2024">
<DESCRIPTION/>
</QUALITY_ITEM_DATA_ENTRY>
</QUALITY_ITEM_DATA>
</QUALITY_ITEM>
<QUALITY_ITEM CORE_ITEM="YES" ID="QIT-03" LEVEL="GROUP" MODIFIED="2025-11-30 00:00:26 +0800" MODIFIED_BY="[Empty name]" NO="3">
<NAME>Blinding of participants and personnel (performance bias)</NAME>
<DESCRIPTION>
<P>Performance bias due to knowledge of the allocated interventions by participants and personnel during the study</P>
</DESCRIPTION>
<QUALITY_ITEM_DATA_ENTRY_GROUP ID="QIG-03.01" NO="1">
<NAME>All outcomes</NAME>
</QUALITY_ITEM_DATA_ENTRY_GROUP>
<QUALITY_ITEM_DATA>
<QUALITY_ITEM_DATA_ENTRY GROUP_ID="QIG-03.01" RESULT="UNKNOWN" STUDY_ID="STD-Barman-2025">
<DESCRIPTION/>
</QUALITY_ITEM_DATA_ENTRY>
<QUALITY_ITEM_DATA_ENTRY GROUP_ID="QIG-03.01" RESULT="UNKNOWN" STUDY_ID="STD-Benjamin-2025">
<DESCRIPTION/>
</QUALITY_ITEM_DATA_ENTRY>
<QUALITY_ITEM_DATA_ENTRY GROUP_ID="QIG-03.01" RESULT="UNKNOWN" STUDY_ID="STD-Bottet-2025">
<DESCRIPTION/>
</QUALITY_ITEM_DATA_ENTRY>
<QUALITY_ITEM_DATA_ENTRY GROUP_ID="QIG-03.01" RESULT="UNKNOWN" STUDY_ID="STD-Che-2024">
<DESCRIPTION/>
</QUALITY_ITEM_DATA_ENTRY>
<QUALITY_ITEM_DATA_ENTRY GROUP_ID="QIG-03.01" RESULT="UNKNOWN" STUDY_ID="STD-Chongwu-2019">
<DESCRIPTION/>
</QUALITY_ITEM_DATA_ENTRY>
<QUALITY_ITEM_DATA_ENTRY GROUP_ID="QIG-03.01" RESULT="UNKNOWN" STUDY_ID="STD-Cui-2020">
<DESCRIPTION/>
</QUALITY_ITEM_DATA_ENTRY>
<QUALITY_ITEM_DATA_ENTRY GROUP_ID="QIG-03.01" RESULT="UNKNOWN" STUDY_ID="STD-Dai-2018">
<DESCRIPTION/>
</QUALITY_ITEM_DATA_ENTRY>
<QUALITY_ITEM_DATA_ENTRY GROUP_ID="QIG-03.01" RESULT="UNKNOWN" STUDY_ID="STD-Duclos-2018">
<DESCRIPTION/>
</QUALITY_ITEM_DATA_ENTRY>
<QUALITY_ITEM_DATA_ENTRY GROUP_ID="QIG-03.01" RESULT="UNKNOWN" STUDY_ID="STD-Fabbri-2023">
<DESCRIPTION/>
</QUALITY_ITEM_DATA_ENTRY>
<QUALITY_ITEM_DATA_ENTRY GROUP_ID="QIG-03.01" RESULT="UNKNOWN" STUDY_ID="STD-Gallina-2021">
<DESCRIPTION/>
</QUALITY_ITEM_DATA_ENTRY>
<QUALITY_ITEM_DATA_ENTRY GROUP_ID="QIG-03.01" RESULT="UNKNOWN" STUDY_ID="STD-Giulia-2021">
<DESCRIPTION/>
</QUALITY_ITEM_DATA_ENTRY>
<QUALITY_ITEM_DATA_ENTRY GROUP_ID="QIG-03.01" RESULT="UNKNOWN" STUDY_ID="STD-Hennon-2019">
<DESCRIPTION/>
</QUALITY_ITEM_DATA_ENTRY>
<QUALITY_ITEM_DATA_ENTRY GROUP_ID="QIG-03.01" RESULT="UNKNOWN" STUDY_ID="STD-Kneuertz-2019">
<DESCRIPTION/>
</QUALITY_ITEM_DATA_ENTRY>
<QUALITY_ITEM_DATA_ENTRY GROUP_ID="QIG-03.01" RESULT="UNKNOWN" STUDY_ID="STD-Merritt-2019">
<DESCRIPTION/>
</QUALITY_ITEM_DATA_ENTRY>
<QUALITY_ITEM_DATA_ENTRY GROUP_ID="QIG-03.01" RESULT="UNKNOWN" STUDY_ID="STD-Nelson-2019">
<DESCRIPTION/>
</QUALITY_ITEM_DATA_ENTRY>
<QUALITY_ITEM_DATA_ENTRY GROUP_ID="QIG-03.01" RESULT="UNKNOWN" STUDY_ID="STD-Pierluigi-2018">
<DESCRIPTION/>
</QUALITY_ITEM_DATA_ENTRY>
<QUALITY_ITEM_DATA_ENTRY GROUP_ID="QIG-03.01" RESULT="UNKNOWN" STUDY_ID="STD-Qianjun-2020">
<DESCRIPTION/>
</QUALITY_ITEM_DATA_ENTRY>
<QUALITY_ITEM_DATA_ENTRY GROUP_ID="QIG-03.01" RESULT="UNKNOWN" STUDY_ID="STD-Rajwanth-2020">
<DESCRIPTION/>
</QUALITY_ITEM_DATA_ENTRY>
<QUALITY_ITEM_DATA_ENTRY GROUP_ID="QIG-03.01" RESULT="UNKNOWN" STUDY_ID="STD-Seder-2022">
<DESCRIPTION/>
</QUALITY_ITEM_DATA_ENTRY>
<QUALITY_ITEM_DATA_ENTRY GROUP_ID="QIG-03.01" RESULT="UNKNOWN" STUDY_ID="STD-Sezen-2023">
<DESCRIPTION/>
</QUALITY_ITEM_DATA_ENTRY>
<QUALITY_ITEM_DATA_ENTRY GROUP_ID="QIG-03.01" RESULT="UNKNOWN" STUDY_ID="STD-Shahoud-2024">
<DESCRIPTION/>
</QUALITY_ITEM_DATA_ENTRY>
<QUALITY_ITEM_DATA_ENTRY GROUP_ID="QIG-03.01" RESULT="UNKNOWN" STUDY_ID="STD-Tong-2019">
<DESCRIPTION/>
</QUALITY_ITEM_DATA_ENTRY>
<QUALITY_ITEM_DATA_ENTRY GROUP_ID="QIG-03.01" RESULT="UNKNOWN" STUDY_ID="STD-Wang-2024">
<DESCRIPTION/>
</QUALITY_ITEM_DATA_ENTRY>
<QUALITY_ITEM_DATA_ENTRY GROUP_ID="QIG-03.01" RESULT="UNKNOWN" STUDY_ID="STD-Worrell-2018">
<DESCRIPTION/>
</QUALITY_ITEM_DATA_ENTRY>
<QUALITY_ITEM_DATA_ENTRY GROUP_ID="QIG-03.01" RESULT="UNKNOWN" STUDY_ID="STD-Xingchi-2018">
<DESCRIPTION/>
</QUALITY_ITEM_DATA_ENTRY>
<QUALITY_ITEM_DATA_ENTRY GROUP_ID="QIG-03.01" RESULT="UNKNOWN" STUDY_ID="STD-Yang-2017">
<DESCRIPTION/>
</QUALITY_ITEM_DATA_ENTRY>
<QUALITY_ITEM_DATA_ENTRY GROUP_ID="QIG-03.01" RESULT="UNKNOWN" STUDY_ID="STD-Zhan-2024">
<DESCRIPTION/>
</QUALITY_ITEM_DATA_ENTRY>
<QUALITY_ITEM_DATA_ENTRY GROUP_ID="QIG-03.01" RESULT="UNKNOWN" STUDY_ID="STD-Zhang-2020">
<DESCRIPTION/>
</QUALITY_ITEM_DATA_ENTRY>
<QUALITY_ITEM_DATA_ENTRY GROUP_ID="QIG-03.01" RESULT="UNKNOWN" STUDY_ID="STD-Zhang-2024">
<DESCRIPTION/>
</QUALITY_ITEM_DATA_ENTRY>
<QUALITY_ITEM_DATA_ENTRY GROUP_ID="QIG-03.01" RESULT="UNKNOWN" STUDY_ID="STD-Zhou-2024">
<DESCRIPTION/>
</QUALITY_ITEM_DATA_ENTRY>
</QUALITY_ITEM_DATA>
</QUALITY_ITEM>
<QUALITY_ITEM CORE_ITEM="YES" ID="QIT-04" LEVEL="GROUP" MODIFIED="2025-11-30 00:00:26 +0800" MODIFIED_BY="[Empty name]" NO="4">
<NAME>Blinding of outcome assessment (detection bias)</NAME>
<DESCRIPTION>
<P>Detection bias due to knowledge of the allocated interventions by outcome assessors</P>
</DESCRIPTION>
<QUALITY_ITEM_DATA_ENTRY_GROUP ID="QIG-04.01" NO="1">
<NAME>All outcomes</NAME>
</QUALITY_ITEM_DATA_ENTRY_GROUP>
<QUALITY_ITEM_DATA>
<QUALITY_ITEM_DATA_ENTRY GROUP_ID="QIG-04.01" RESULT="UNKNOWN" STUDY_ID="STD-Barman-2025">
<DESCRIPTION/>
</QUALITY_ITEM_DATA_ENTRY>
<QUALITY_ITEM_DATA_ENTRY GROUP_ID="QIG-04.01" RESULT="UNKNOWN" STUDY_ID="STD-Benjamin-2025">
<DESCRIPTION/>
</QUALITY_ITEM_DATA_ENTRY>
<QUALITY_ITEM_DATA_ENTRY GROUP_ID="QIG-04.01" RESULT="UNKNOWN" STUDY_ID="STD-Bottet-2025">
<DESCRIPTION/>
</QUALITY_ITEM_DATA_ENTRY>
<QUALITY_ITEM_DATA_ENTRY GROUP_ID="QIG-04.01" RESULT="UNKNOWN" STUDY_ID="STD-Che-2024">
<DESCRIPTION/>
</QUALITY_ITEM_DATA_ENTRY>
<QUALITY_ITEM_DATA_ENTRY GROUP_ID="QIG-04.01" RESULT="UNKNOWN" STUDY_ID="STD-Chongwu-2019">
<DESCRIPTION/>
</QUALITY_ITEM_DATA_ENTRY>
<QUALITY_ITEM_DATA_ENTRY GROUP_ID="QIG-04.01" RESULT="UNKNOWN" STUDY_ID="STD-Cui-2020">
<DESCRIPTION/>
</QUALITY_ITEM_DATA_ENTRY>
<QUALITY_ITEM_DATA_ENTRY GROUP_ID="QIG-04.01" RESULT="UNKNOWN" STUDY_ID="STD-Dai-2018">
<DESCRIPTION/>
</QUALITY_ITEM_DATA_ENTRY>
<QUALITY_ITEM_DATA_ENTRY GROUP_ID="QIG-04.01" RESULT="UNKNOWN" STUDY_ID="STD-Duclos-2018">
<DESCRIPTION/>
</QUALITY_ITEM_DATA_ENTRY>
<QUALITY_ITEM_DATA_ENTRY GROUP_ID="QIG-04.01" RESULT="UNKNOWN" STUDY_ID="STD-Fabbri-2023">
<DESCRIPTION/>
</QUALITY_ITEM_DATA_ENTRY>
<QUALITY_ITEM_DATA_ENTRY GROUP_ID="QIG-04.01" RESULT="UNKNOWN" STUDY_ID="STD-Gallina-2021">
<DESCRIPTION/>
</QUALITY_ITEM_DATA_ENTRY>
<QUALITY_ITEM_DATA_ENTRY GROUP_ID="QIG-04.01" RESULT="UNKNOWN" STUDY_ID="STD-Giulia-2021">
<DESCRIPTION/>
</QUALITY_ITEM_DATA_ENTRY>
<QUALITY_ITEM_DATA_ENTRY GROUP_ID="QIG-04.01" RESULT="UNKNOWN" STUDY_ID="STD-Hennon-2019">
<DESCRIPTION/>
</QUALITY_ITEM_DATA_ENTRY>
<QUALITY_ITEM_DATA_ENTRY GROUP_ID="QIG-04.01" RESULT="UNKNOWN" STUDY_ID="STD-Kneuertz-2019">
<DESCRIPTION/>
</QUALITY_ITEM_DATA_ENTRY>
<QUALITY_ITEM_DATA_ENTRY GROUP_ID="QIG-04.01" RESULT="UNKNOWN" STUDY_ID="STD-Merritt-2019">
<DESCRIPTION/>
</QUALITY_ITEM_DATA_ENTRY>
<QUALITY_ITEM_DATA_ENTRY GROUP_ID="QIG-04.01" RESULT="UNKNOWN" STUDY_ID="STD-Nelson-2019">
<DESCRIPTION/>
</QUALITY_ITEM_DATA_ENTRY>
<QUALITY_ITEM_DATA_ENTRY GROUP_ID="QIG-04.01" RESULT="UNKNOWN" STUDY_ID="STD-Pierluigi-2018">
<DESCRIPTION/>
</QUALITY_ITEM_DATA_ENTRY>
<QUALITY_ITEM_DATA_ENTRY GROUP_ID="QIG-04.01" RESULT="UNKNOWN" STUDY_ID="STD-Qianjun-2020">
<DESCRIPTION/>
</QUALITY_ITEM_DATA_ENTRY>
<QUALITY_ITEM_DATA_ENTRY GROUP_ID="QIG-04.01" RESULT="UNKNOWN" STUDY_ID="STD-Rajwanth-2020">
<DESCRIPTION/>
</QUALITY_ITEM_DATA_ENTRY>
<QUALITY_ITEM_DATA_ENTRY GROUP_ID="QIG-04.01" RESULT="UNKNOWN" STUDY_ID="STD-Seder-2022">
<DESCRIPTION/>
</QUALITY_ITEM_DATA_ENTRY>
<QUALITY_ITEM_DATA_ENTRY GROUP_ID="QIG-04.01" RESULT="UNKNOWN" STUDY_ID="STD-Sezen-2023">
<DESCRIPTION/>
</QUALITY_ITEM_DATA_ENTRY>
<QUALITY_ITEM_DATA_ENTRY GROUP_ID="QIG-04.01" RESULT="UNKNOWN" STUDY_ID="STD-Shahoud-2024">
<DESCRIPTION/>
</QUALITY_ITEM_DATA_ENTRY>
<QUALITY_ITEM_DATA_ENTRY GROUP_ID="QIG-04.01" RESULT="UNKNOWN" STUDY_ID="STD-Tong-2019">
<DESCRIPTION/>
</QUALITY_ITEM_DATA_ENTRY>
<QUALITY_ITEM_DATA_ENTRY GROUP_ID="QIG-04.01" RESULT="UNKNOWN" STUDY_ID="STD-Wang-2024">
<DESCRIPTION/>
</QUALITY_ITEM_DATA_ENTRY>
<QUALITY_ITEM_DATA_ENTRY GROUP_ID="QIG-04.01" RESULT="UNKNOWN" STUDY_ID="STD-Worrell-2018">
<DESCRIPTION/>
</QUALITY_ITEM_DATA_ENTRY>
<QUALITY_ITEM_DATA_ENTRY GROUP_ID="QIG-04.01" RESULT="UNKNOWN" STUDY_ID="STD-Xingchi-2018">
<DESCRIPTION/>
</QUALITY_ITEM_DATA_ENTRY>
<QUALITY_ITEM_DATA_ENTRY GROUP_ID="QIG-04.01" RESULT="UNKNOWN" STUDY_ID="STD-Yang-2017">
<DESCRIPTION/>
</QUALITY_ITEM_DATA_ENTRY>
<QUALITY_ITEM_DATA_ENTRY GROUP_ID="QIG-04.01" RESULT="UNKNOWN" STUDY_ID="STD-Zhan-2024">
<DESCRIPTION/>
</QUALITY_ITEM_DATA_ENTRY>
<QUALITY_ITEM_DATA_ENTRY GROUP_ID="QIG-04.01" RESULT="UNKNOWN" STUDY_ID="STD-Zhang-2020">
<DESCRIPTION/>
</QUALITY_ITEM_DATA_ENTRY>
<QUALITY_ITEM_DATA_ENTRY GROUP_ID="QIG-04.01" RESULT="UNKNOWN" STUDY_ID="STD-Zhang-2024">
<DESCRIPTION/>
</QUALITY_ITEM_DATA_ENTRY>
<QUALITY_ITEM_DATA_ENTRY GROUP_ID="QIG-04.01" RESULT="UNKNOWN" STUDY_ID="STD-Zhou-2024">
<DESCRIPTION/>
</QUALITY_ITEM_DATA_ENTRY>
</QUALITY_ITEM_DATA>
</QUALITY_ITEM>
<QUALITY_ITEM CORE_ITEM="YES" ID="QIT-05" LEVEL="GROUP" MODIFIED="2025-11-30 00:00:26 +0800" MODIFIED_BY="[Empty name]" NO="5">
<NAME>Incomplete outcome data (attrition bias)</NAME>
<DESCRIPTION>
<P>Attrition bias due to amount, nature or handling of incomplete outcome data</P>
</DESCRIPTION>
<QUALITY_ITEM_DATA_ENTRY_GROUP ID="QIG-05.01" NO="1">
<NAME>All outcomes</NAME>
</QUALITY_ITEM_DATA_ENTRY_GROUP>
<QUALITY_ITEM_DATA>
<QUALITY_ITEM_DATA_ENTRY GROUP_ID="QIG-05.01" RESULT="UNKNOWN" STUDY_ID="STD-Barman-2025">
<DESCRIPTION/>
</QUALITY_ITEM_DATA_ENTRY>
<QUALITY_ITEM_DATA_ENTRY GROUP_ID="QIG-05.01" RESULT="UNKNOWN" STUDY_ID="STD-Benjamin-2025">
<DESCRIPTION/>
</QUALITY_ITEM_DATA_ENTRY>
<QUALITY_ITEM_DATA_ENTRY GROUP_ID="QIG-05.01" RESULT="UNKNOWN" STUDY_ID="STD-Bottet-2025">
<DESCRIPTION/>
</QUALITY_ITEM_DATA_ENTRY>
<QUALITY_ITEM_DATA_ENTRY GROUP_ID="QIG-05.01" RESULT="UNKNOWN" STUDY_ID="STD-Che-2024">
<DESCRIPTION/>
</QUALITY_ITEM_DATA_ENTRY>
<QUALITY_ITEM_DATA_ENTRY GROUP_ID="QIG-05.01" RESULT="UNKNOWN" STUDY_ID="STD-Chongwu-2019">
<DESCRIPTION/>
</QUALITY_ITEM_DATA_ENTRY>
<QUALITY_ITEM_DATA_ENTRY GROUP_ID="QIG-05.01" RESULT="UNKNOWN" STUDY_ID="STD-Cui-2020">
<DESCRIPTION/>
</QUALITY_ITEM_DATA_ENTRY>
<QUALITY_ITEM_DATA_ENTRY GROUP_ID="QIG-05.01" RESULT="UNKNOWN" STUDY_ID="STD-Dai-2018">
<DESCRIPTION/>
</QUALITY_ITEM_DATA_ENTRY>
<QUALITY_ITEM_DATA_ENTRY GROUP_ID="QIG-05.01" RESULT="UNKNOWN" STUDY_ID="STD-Duclos-2018">
<DESCRIPTION/>
</QUALITY_ITEM_DATA_ENTRY>
<QUALITY_ITEM_DATA_ENTRY GROUP_ID="QIG-05.01" RESULT="UNKNOWN" STUDY_ID="STD-Fabbri-2023">
<DESCRIPTION/>
</QUALITY_ITEM_DATA_ENTRY>
<QUALITY_ITEM_DATA_ENTRY GROUP_ID="QIG-05.01" RESULT="UNKNOWN" STUDY_ID="STD-Gallina-2021">
<DESCRIPTION/>
</QUALITY_ITEM_DATA_ENTRY>
<QUALITY_ITEM_DATA_ENTRY GROUP_ID="QIG-05.01" RESULT="UNKNOWN" STUDY_ID="STD-Giulia-2021">
<DESCRIPTION/>
</QUALITY_ITEM_DATA_ENTRY>
<QUALITY_ITEM_DATA_ENTRY GROUP_ID="QIG-05.01" RESULT="UNKNOWN" STUDY_ID="STD-Hennon-2019">
<DESCRIPTION/>
</QUALITY_ITEM_DATA_ENTRY>
<QUALITY_ITEM_DATA_ENTRY GROUP_ID="QIG-05.01" RESULT="UNKNOWN" STUDY_ID="STD-Kneuertz-2019">
<DESCRIPTION/>
</QUALITY_ITEM_DATA_ENTRY>
<QUALITY_ITEM_DATA_ENTRY GROUP_ID="QIG-05.01" RESULT="UNKNOWN" STUDY_ID="STD-Merritt-2019">
<DESCRIPTION/>
</QUALITY_ITEM_DATA_ENTRY>
<QUALITY_ITEM_DATA_ENTRY GROUP_ID="QIG-05.01" RESULT="UNKNOWN" STUDY_ID="STD-Nelson-2019">
<DESCRIPTION/>
</QUALITY_ITEM_DATA_ENTRY>
<QUALITY_ITEM_DATA_ENTRY GROUP_ID="QIG-05.01" RESULT="UNKNOWN" STUDY_ID="STD-Pierluigi-2018">
<DESCRIPTION/>
</QUALITY_ITEM_DATA_ENTRY>
<QUALITY_ITEM_DATA_ENTRY GROUP_ID="QIG-05.01" RESULT="UNKNOWN" STUDY_ID="STD-Qianjun-2020">
<DESCRIPTION/>
</QUALITY_ITEM_DATA_ENTRY>
<QUALITY_ITEM_DATA_ENTRY GROUP_ID="QIG-05.01" RESULT="UNKNOWN" STUDY_ID="STD-Rajwanth-2020">
<DESCRIPTION/>
</QUALITY_ITEM_DATA_ENTRY>
<QUALITY_ITEM_DATA_ENTRY GROUP_ID="QIG-05.01" RESULT="UNKNOWN" STUDY_ID="STD-Seder-2022">
<DESCRIPTION/>
</QUALITY_ITEM_DATA_ENTRY>
<QUALITY_ITEM_DATA_ENTRY GROUP_ID="QIG-05.01" RESULT="UNKNOWN" STUDY_ID="STD-Sezen-2023">
<DESCRIPTION/>
</QUALITY_ITEM_DATA_ENTRY>
<QUALITY_ITEM_DATA_ENTRY GROUP_ID="QIG-05.01" RESULT="UNKNOWN" STUDY_ID="STD-Shahoud-2024">
<DESCRIPTION/>
</QUALITY_ITEM_DATA_ENTRY>
<QUALITY_ITEM_DATA_ENTRY GROUP_ID="QIG-05.01" RESULT="UNKNOWN" STUDY_ID="STD-Tong-2019">
<DESCRIPTION/>
</QUALITY_ITEM_DATA_ENTRY>
<QUALITY_ITEM_DATA_ENTRY GROUP_ID="QIG-05.01" RESULT="UNKNOWN" STUDY_ID="STD-Wang-2024">
<DESCRIPTION/>
</QUALITY_ITEM_DATA_ENTRY>
<QUALITY_ITEM_DATA_ENTRY GROUP_ID="QIG-05.01" RESULT="UNKNOWN" STUDY_ID="STD-Worrell-2018">
<DESCRIPTION/>
</QUALITY_ITEM_DATA_ENTRY>
<QUALITY_ITEM_DATA_ENTRY GROUP_ID="QIG-05.01" RESULT="UNKNOWN" STUDY_ID="STD-Xingchi-2018">
<DESCRIPTION/>
</QUALITY_ITEM_DATA_ENTRY>
<QUALITY_ITEM_DATA_ENTRY GROUP_ID="QIG-05.01" RESULT="UNKNOWN" STUDY_ID="STD-Yang-2017">
<DESCRIPTION/>
</QUALITY_ITEM_DATA_ENTRY>
<QUALITY_ITEM_DATA_ENTRY GROUP_ID="QIG-05.01" RESULT="UNKNOWN" STUDY_ID="STD-Zhan-2024">
<DESCRIPTION/>
</QUALITY_ITEM_DATA_ENTRY>
<QUALITY_ITEM_DATA_ENTRY GROUP_ID="QIG-05.01" RESULT="UNKNOWN" STUDY_ID="STD-Zhang-2020">
<DESCRIPTION/>
</QUALITY_ITEM_DATA_ENTRY>
<QUALITY_ITEM_DATA_ENTRY GROUP_ID="QIG-05.01" RESULT="UNKNOWN" STUDY_ID="STD-Zhang-2024">
<DESCRIPTION/>
</QUALITY_ITEM_DATA_ENTRY>
<QUALITY_ITEM_DATA_ENTRY GROUP_ID="QIG-05.01" RESULT="UNKNOWN" STUDY_ID="STD-Zhou-2024">
<DESCRIPTION/>
</QUALITY_ITEM_DATA_ENTRY>
</QUALITY_ITEM_DATA>
</QUALITY_ITEM>
<QUALITY_ITEM CORE_ITEM="YES" ID="QIT-06" LEVEL="STUDY" MODIFIED="2025-11-30 00:00:26 +0800" MODIFIED_BY="[Empty name]" NO="6">
<NAME>Selective reporting (reporting bias)</NAME>
<DESCRIPTION>
<P>Reporting bias due to selective outcome reporting</P>
</DESCRIPTION>
<QUALITY_ITEM_DATA>
<QUALITY_ITEM_DATA_ENTRY RESULT="UNKNOWN" STUDY_ID="STD-Barman-2025">
<DESCRIPTION/>
</QUALITY_ITEM_DATA_ENTRY>
<QUALITY_ITEM_DATA_ENTRY RESULT="UNKNOWN" STUDY_ID="STD-Benjamin-2025">
<DESCRIPTION/>
</QUALITY_ITEM_DATA_ENTRY>
<QUALITY_ITEM_DATA_ENTRY RESULT="UNKNOWN" STUDY_ID="STD-Bottet-2025">
<DESCRIPTION/>
</QUALITY_ITEM_DATA_ENTRY>
<QUALITY_ITEM_DATA_ENTRY RESULT="UNKNOWN" STUDY_ID="STD-Che-2024">
<DESCRIPTION/>
</QUALITY_ITEM_DATA_ENTRY>
<QUALITY_ITEM_DATA_ENTRY RESULT="UNKNOWN" STUDY_ID="STD-Chongwu-2019">
<DESCRIPTION/>
</QUALITY_ITEM_DATA_ENTRY>
<QUALITY_ITEM_DATA_ENTRY RESULT="UNKNOWN" STUDY_ID="STD-Cui-2020">
<DESCRIPTION/>
</QUALITY_ITEM_DATA_ENTRY>
<QUALITY_ITEM_DATA_ENTRY RESULT="UNKNOWN" STUDY_ID="STD-Dai-2018">
<DESCRIPTION/>
</QUALITY_ITEM_DATA_ENTRY>
<QUALITY_ITEM_DATA_ENTRY RESULT="UNKNOWN" STUDY_ID="STD-Duclos-2018">
<DESCRIPTION/>
</QUALITY_ITEM_DATA_ENTRY>
<QUALITY_ITEM_DATA_ENTRY RESULT="UNKNOWN" STUDY_ID="STD-Fabbri-2023">
<DESCRIPTION/>
</QUALITY_ITEM_DATA_ENTRY>
<QUALITY_ITEM_DATA_ENTRY RESULT="UNKNOWN" STUDY_ID="STD-Gallina-2021">
<DESCRIPTION/>
</QUALITY_ITEM_DATA_ENTRY>
<QUALITY_ITEM_DATA_ENTRY RESULT="UNKNOWN" STUDY_ID="STD-Giulia-2021">
<DESCRIPTION/>
</QUALITY_ITEM_DATA_ENTRY>
<QUALITY_ITEM_DATA_ENTRY RESULT="UNKNOWN" STUDY_ID="STD-Hennon-2019">
<DESCRIPTION/>
</QUALITY_ITEM_DATA_ENTRY>
<QUALITY_ITEM_DATA_ENTRY RESULT="UNKNOWN" STUDY_ID="STD-Kneuertz-2019">
<DESCRIPTION/>
</QUALITY_ITEM_DATA_ENTRY>
<QUALITY_ITEM_DATA_ENTRY RESULT="UNKNOWN" STUDY_ID="STD-Merritt-2019">
<DESCRIPTION/>
</QUALITY_ITEM_DATA_ENTRY>
<QUALITY_ITEM_DATA_ENTRY RESULT="UNKNOWN" STUDY_ID="STD-Nelson-2019">
<DESCRIPTION/>
</QUALITY_ITEM_DATA_ENTRY>
<QUALITY_ITEM_DATA_ENTRY RESULT="UNKNOWN" STUDY_ID="STD-Pierluigi-2018">
<DESCRIPTION/>
</QUALITY_ITEM_DATA_ENTRY>
<QUALITY_ITEM_DATA_ENTRY RESULT="UNKNOWN" STUDY_ID="STD-Qianjun-2020">
<DESCRIPTION/>
</QUALITY_ITEM_DATA_ENTRY>
<QUALITY_ITEM_DATA_ENTRY RESULT="UNKNOWN" STUDY_ID="STD-Rajwanth-2020">
<DESCRIPTION/>
</QUALITY_ITEM_DATA_ENTRY>
<QUALITY_ITEM_DATA_ENTRY RESULT="UNKNOWN" STUDY_ID="STD-Seder-2022">
<DESCRIPTION/>
</QUALITY_ITEM_DATA_ENTRY>
<QUALITY_ITEM_DATA_ENTRY RESULT="UNKNOWN" STUDY_ID="STD-Sezen-2023">
<DESCRIPTION/>
</QUALITY_ITEM_DATA_ENTRY>
<QUALITY_ITEM_DATA_ENTRY RESULT="UNKNOWN" STUDY_ID="STD-Shahoud-2024">
<DESCRIPTION/>
</QUALITY_ITEM_DATA_ENTRY>
<QUALITY_ITEM_DATA_ENTRY RESULT="UNKNOWN" STUDY_ID="STD-Tong-2019">
<DESCRIPTION/>
</QUALITY_ITEM_DATA_ENTRY>
<QUALITY_ITEM_DATA_ENTRY RESULT="UNKNOWN" STUDY_ID="STD-Wang-2024">
<DESCRIPTION/>
</QUALITY_ITEM_DATA_ENTRY>
<QUALITY_ITEM_DATA_ENTRY RESULT="UNKNOWN" STUDY_ID="STD-Worrell-2018">
<DESCRIPTION/>
</QUALITY_ITEM_DATA_ENTRY>
<QUALITY_ITEM_DATA_ENTRY RESULT="UNKNOWN" STUDY_ID="STD-Xingchi-2018">
<DESCRIPTION/>
</QUALITY_ITEM_DATA_ENTRY>
<QUALITY_ITEM_DATA_ENTRY RESULT="UNKNOWN" STUDY_ID="STD-Yang-2017">
<DESCRIPTION/>
</QUALITY_ITEM_DATA_ENTRY>
<QUALITY_ITEM_DATA_ENTRY RESULT="UNKNOWN" STUDY_ID="STD-Zhan-2024">
<DESCRIPTION/>
</QUALITY_ITEM_DATA_ENTRY>
<QUALITY_ITEM_DATA_ENTRY RESULT="UNKNOWN" STUDY_ID="STD-Zhang-2020">
<DESCRIPTION/>
</QUALITY_ITEM_DATA_ENTRY>
<QUALITY_ITEM_DATA_ENTRY RESULT="UNKNOWN" STUDY_ID="STD-Zhang-2024">
<DESCRIPTION/>
</QUALITY_ITEM_DATA_ENTRY>
<QUALITY_ITEM_DATA_ENTRY RESULT="UNKNOWN" STUDY_ID="STD-Zhou-2024">
<DESCRIPTION/>
</QUALITY_ITEM_DATA_ENTRY>
</QUALITY_ITEM_DATA>
</QUALITY_ITEM>
<QUALITY_ITEM CORE_ITEM="YES" ID="QIT-07" LEVEL="STUDY" MODIFIED="2025-11-30 00:00:26 +0800" MODIFIED_BY="[Empty name]" NO="7">
<NAME>Other bias</NAME>
<DESCRIPTION>
<P>Bias due to problems not covered elsewhere in the table</P>
</DESCRIPTION>
<QUALITY_ITEM_DATA>
<QUALITY_ITEM_DATA_ENTRY RESULT="UNKNOWN" STUDY_ID="STD-Barman-2025">
<DESCRIPTION/>
</QUALITY_ITEM_DATA_ENTRY>
<QUALITY_ITEM_DATA_ENTRY RESULT="UNKNOWN" STUDY_ID="STD-Benjamin-2025">
<DESCRIPTION/>
</QUALITY_ITEM_DATA_ENTRY>
<QUALITY_ITEM_DATA_ENTRY RESULT="UNKNOWN" STUDY_ID="STD-Bottet-2025">
<DESCRIPTION/>
</QUALITY_ITEM_DATA_ENTRY>
<QUALITY_ITEM_DATA_ENTRY RESULT="UNKNOWN" STUDY_ID="STD-Che-2024">
<DESCRIPTION/>
</QUALITY_ITEM_DATA_ENTRY>
<QUALITY_ITEM_DATA_ENTRY RESULT="UNKNOWN" STUDY_ID="STD-Chongwu-2019">
<DESCRIPTION/>
</QUALITY_ITEM_DATA_ENTRY>
<QUALITY_ITEM_DATA_ENTRY RESULT="UNKNOWN" STUDY_ID="STD-Cui-2020">
<DESCRIPTION/>
</QUALITY_ITEM_DATA_ENTRY>
<QUALITY_ITEM_DATA_ENTRY RESULT="UNKNOWN" STUDY_ID="STD-Dai-2018">
<DESCRIPTION/>
</QUALITY_ITEM_DATA_ENTRY>
<QUALITY_ITEM_DATA_ENTRY RESULT="UNKNOWN" STUDY_ID="STD-Duclos-2018">
<DESCRIPTION/>
</QUALITY_ITEM_DATA_ENTRY>
<QUALITY_ITEM_DATA_ENTRY RESULT="UNKNOWN" STUDY_ID="STD-Fabbri-2023">
<DESCRIPTION/>
</QUALITY_ITEM_DATA_ENTRY>
<QUALITY_ITEM_DATA_ENTRY RESULT="UNKNOWN" STUDY_ID="STD-Gallina-2021">
<DESCRIPTION/>
</QUALITY_ITEM_DATA_ENTRY>
<QUALITY_ITEM_DATA_ENTRY RESULT="UNKNOWN" STUDY_ID="STD-Giulia-2021">
<DESCRIPTION/>
</QUALITY_ITEM_DATA_ENTRY>
<QUALITY_ITEM_DATA_ENTRY RESULT="UNKNOWN" STUDY_ID="STD-Hennon-2019">
<DESCRIPTION/>
</QUALITY_ITEM_DATA_ENTRY>
<QUALITY_ITEM_DATA_ENTRY RESULT="UNKNOWN" STUDY_ID="STD-Kneuertz-2019">
<DESCRIPTION/>
</QUALITY_ITEM_DATA_ENTRY>
<QUALITY_ITEM_DATA_ENTRY RESULT="UNKNOWN" STUDY_ID="STD-Merritt-2019">
<DESCRIPTION/>
</QUALITY_ITEM_DATA_ENTRY>
<QUALITY_ITEM_DATA_ENTRY RESULT="UNKNOWN" STUDY_ID="STD-Nelson-2019">
<DESCRIPTION/>
</QUALITY_ITEM_DATA_ENTRY>
<QUALITY_ITEM_DATA_ENTRY RESULT="UNKNOWN" STUDY_ID="STD-Pierluigi-2018">
<DESCRIPTION/>
</QUALITY_ITEM_DATA_ENTRY>
<QUALITY_ITEM_DATA_ENTRY RESULT="UNKNOWN" STUDY_ID="STD-Qianjun-2020">
<DESCRIPTION/>
</QUALITY_ITEM_DATA_ENTRY>
<QUALITY_ITEM_DATA_ENTRY RESULT="UNKNOWN" STUDY_ID="STD-Rajwanth-2020">
<DESCRIPTION/>
</QUALITY_ITEM_DATA_ENTRY>
<QUALITY_ITEM_DATA_ENTRY RESULT="UNKNOWN" STUDY_ID="STD-Seder-2022">
<DESCRIPTION/>
</QUALITY_ITEM_DATA_ENTRY>
<QUALITY_ITEM_DATA_ENTRY RESULT="UNKNOWN" STUDY_ID="STD-Sezen-2023">
<DESCRIPTION/>
</QUALITY_ITEM_DATA_ENTRY>
<QUALITY_ITEM_DATA_ENTRY RESULT="UNKNOWN" STUDY_ID="STD-Shahoud-2024">
<DESCRIPTION/>
</QUALITY_ITEM_DATA_ENTRY>
<QUALITY_ITEM_DATA_ENTRY RESULT="UNKNOWN" STUDY_ID="STD-Tong-2019">
<DESCRIPTION/>
</QUALITY_ITEM_DATA_ENTRY>
<QUALITY_ITEM_DATA_ENTRY RESULT="UNKNOWN" STUDY_ID="STD-Wang-2024">
<DESCRIPTION/>
</QUALITY_ITEM_DATA_ENTRY>
<QUALITY_ITEM_DATA_ENTRY RESULT="UNKNOWN" STUDY_ID="STD-Worrell-2018">
<DESCRIPTION/>
</QUALITY_ITEM_DATA_ENTRY>
<QUALITY_ITEM_DATA_ENTRY RESULT="UNKNOWN" STUDY_ID="STD-Xingchi-2018">
<DESCRIPTION/>
</QUALITY_ITEM_DATA_ENTRY>
<QUALITY_ITEM_DATA_ENTRY RESULT="UNKNOWN" STUDY_ID="STD-Yang-2017">
<DESCRIPTION/>
</QUALITY_ITEM_DATA_ENTRY>
<QUALITY_ITEM_DATA_ENTRY RESULT="UNKNOWN" STUDY_ID="STD-Zhan-2024">
<DESCRIPTION/>
</QUALITY_ITEM_DATA_ENTRY>
<QUALITY_ITEM_DATA_ENTRY RESULT="UNKNOWN" STUDY_ID="STD-Zhang-2020">
<DESCRIPTION/>
</QUALITY_ITEM_DATA_ENTRY>
<QUALITY_ITEM_DATA_ENTRY RESULT="UNKNOWN" STUDY_ID="STD-Zhang-2024">
<DESCRIPTION/>
</QUALITY_ITEM_DATA_ENTRY>
<QUALITY_ITEM_DATA_ENTRY RESULT="UNKNOWN" STUDY_ID="STD-Zhou-2024">
<DESCRIPTION/>
</QUALITY_ITEM_DATA_ENTRY>
</QUALITY_ITEM_DATA>
</QUALITY_ITEM>
</QUALITY_ITEMS>
<SOF_TABLES/>
<ADDITIONAL_TABLES/>
<ANALYSES_AND_DATA CALCULATED_DATA="YES" MODIFIED="2026-01-20 02:09:50 +0800" MODIFIED_BY="[Empty name]">
<COMPARISON ID="CMP-001" MODIFIED="2025-12-01 19:48:35 +0800" MODIFIED_BY="[Empty name]" NO="1">
<NAME>&#25163;&#26415;&#26102;&#38388;</NAME>
<CONT_OUTCOME CHI2="5.554930080345345" CI_END="0.7071402899081249" CI_START="-17.25827077280279" CI_STUDY="95" CI_TOTAL="95" DF="2" EFFECT_MEASURE="MD" EFFECT_SIZE="-8.275565241447332" ESTIMABLE="YES" I2="63.995946464268336" I2_Q="0.0" ID="CMP-001.01" MODIFIED="2025-12-01 19:48:25 +0800" MODIFIED_BY="[Empty name]" NO="1" P_CHI2="0.06219601639434691" P_Q="1.0" P_Z="0.07096976343316398" Q="0.0" RANDOM="YES" SCALE="144.82356641506112" SORT_BY="STUDY" STUDIES="3" SUBGROUPS="NO" SUBGROUP_TEST="YES" TAU2="38.07201799620205" TOTALS="YES" TOTAL_1="409" TOTAL_2="439" UNITS="" WEIGHT="100.0" Z="1.8056708826010885">
<NAME>&#25163;&#26415;&#26102;&#38388;</NAME>
<GROUP_LABEL_1>Experimental (RATS)</GROUP_LABEL_1>
<GROUP_LABEL_2>Control (VATS)</GROUP_LABEL_2>
<GRAPH_LABEL_1>RATS</GRAPH_LABEL_1>
<GRAPH_LABEL_2>VATS</GRAPH_LABEL_2>
<CONT_DATA CI_END="0.0" CI_START="0.0" EFFECT_SIZE="0.0" ESTIMABLE="NO" EXCLUDED="YES" MEAN_1="157.38" MEAN_2="151.92" MODIFIED="2025-12-01 19:48:20 +0800" MODIFIED_BY="[Empty name]" ORDER="550" SD_1="63.23" SD_2="53.5" SE="0.0" STUDY_ID="STD-Benjamin-2025" TOTAL_1="1995" TOTAL_2="3692" WEIGHT="0.0"/>
<CONT_DATA CI_END="0.0" CI_START="0.0" EFFECT_SIZE="0.0" ESTIMABLE="NO" EXCLUDED="YES" MEAN_1="96.8" MEAN_2="100.1" MODIFIED="2025-12-01 19:48:20 +0800" MODIFIED_BY="[Empty name]" ORDER="216" SD_1="23.0" SD_2="37.6" SE="0.0" STUDY_ID="STD-Chongwu-2019" TOTAL_1="36" TOTAL_2="85" WEIGHT="0.0"/>
<CONT_DATA CI_END="0.0" CI_START="0.0" EFFECT_SIZE="0.0" ESTIMABLE="NO" EXCLUDED="YES" MEAN_1="160.0" MEAN_2="143.0" MODIFIED="2025-12-01 19:48:19 +0800" MODIFIED_BY="[Empty name]" ORDER="552" SD_1="45.0" SD_2="50.0" SE="0.0" STUDY_ID="STD-Duclos-2018" TOTAL_1="89" TOTAL_2="105" WEIGHT="0.0"/>
<CONT_DATA CI_END="0.0" CI_START="0.0" EFFECT_SIZE="0.0" ESTIMABLE="NO" EXCLUDED="YES" MEAN_1="179.0" MEAN_2="183.0" MODIFIED="2025-12-01 19:48:19 +0800" MODIFIED_BY="[Empty name]" ORDER="217" SD_1="54.2" SD_2="40.9" SE="0.0" STUDY_ID="STD-Giulia-2021" TOTAL_1="38" TOTAL_2="39" WEIGHT="0.0"/>
<CONT_DATA CI_END="0.0" CI_START="0.0" EFFECT_SIZE="0.0" ESTIMABLE="NO" EXCLUDED="YES" MEAN_1="283.6" MEAN_2="313.2" MODIFIED="2025-12-01 19:48:18 +0800" MODIFIED_BY="[Empty name]" ORDER="76" SD_1="71.9" SD_2="74.6" SE="0.0" STUDY_ID="STD-Kneuertz-2019" TOTAL_1="296" TOTAL_2="161" WEIGHT="0.0"/>
<CONT_DATA CI_END="0.0" CI_START="0.0" EFFECT_SIZE="0.0" ESTIMABLE="NO" EXCLUDED="YES" MEAN_1="155.0" MEAN_2="186.0" MODIFIED="2025-12-01 19:48:17 +0800" MODIFIED_BY="[Empty name]" ORDER="555" SD_1="37.1" SD_2="41.3" SE="0.0" STUDY_ID="STD-Pierluigi-2018" TOTAL_1="23" TOTAL_2="42" WEIGHT="0.0"/>
<CONT_DATA CI_END="-7.1615343331299535" CI_START="-44.39846566687005" EFFECT_SIZE="-25.78" ESTIMABLE="YES" MEAN_1="89.62" MEAN_2="115.4" MODIFIED="2025-12-01 19:45:44 +0800" MODIFIED_BY="[Empty name]" ORDER="556" SD_1="57.61" SD_2="43.69" SE="9.49939173052675" STUDY_ID="STD-Qianjun-2020" TOTAL_1="50" TOTAL_2="80" WEIGHT="16.37027887108447"/>
<CONT_DATA CI_END="0.0" CI_START="0.0" EFFECT_SIZE="0.0" ESTIMABLE="NO" EXCLUDED="YES" MEAN_1="110.0" MEAN_2="100.0" MODIFIED="2025-12-01 19:48:17 +0800" MODIFIED_BY="[Empty name]" ORDER="557" SD_1="50.0" SD_2="60.0" SE="0.0" STUDY_ID="STD-Sezen-2023" TOTAL_1="27" TOTAL_2="95" WEIGHT="0.0"/>
<CONT_DATA CI_END="0.0" CI_START="0.0" EFFECT_SIZE="0.0" ESTIMABLE="NO" EXCLUDED="YES" MEAN_1="163.0" MEAN_2="170.0" MODIFIED="2025-12-01 19:48:16 +0800" MODIFIED_BY="[Empty name]" ORDER="77" SD_1="84.0" SD_2="69.0" SE="0.0" STUDY_ID="STD-Shahoud-2024" TOTAL_1="78" TOTAL_2="50" WEIGHT="0.0"/>
<CONT_DATA CI_END="0.0" CI_START="0.0" EFFECT_SIZE="0.0" ESTIMABLE="NO" EXCLUDED="YES" MEAN_1="200.0" MEAN_2="291.5" MODIFIED="2025-12-01 19:48:16 +0800" MODIFIED_BY="[Empty name]" ORDER="558" SD_1="73.0" SD_2="87.2" SE="0.0" STUDY_ID="STD-Tong-2019" TOTAL_1="49" TOTAL_2="73" WEIGHT="0.0"/>
<CONT_DATA CI_END="-2.722528421517927" CI_START="-12.337471578482075" EFFECT_SIZE="-7.530000000000001" ESTIMABLE="YES" MEAN_1="58.59" MEAN_2="66.12" MODIFIED="2025-12-01 19:48:22 +0800" MODIFIED_BY="[Empty name]" ORDER="78" SD_1="12.2" SD_2="21.56" SE="2.452836693124362" STUDY_ID="STD-Wang-2024" TOTAL_1="102" TOTAL_2="102" WEIGHT="47.64239123283883"/>
<CONT_DATA CI_END="7.52966193700858" CI_START="-10.129661937008546" EFFECT_SIZE="-1.299999999999983" ESTIMABLE="YES" MEAN_1="147.9" MEAN_2="149.2" MODIFIED="2025-12-01 19:45:48 +0800" MODIFIED_BY="[Empty name]" ORDER="200" SD_1="52.4" SD_2="49.7" SE="4.505012340357174" STUDY_ID="STD-Zhang-2020" TOTAL_1="257" TOTAL_2="257" WEIGHT="35.9873298960767"/>
<CONT_DATA CI_END="0.0" CI_START="0.0" EFFECT_SIZE="0.0" ESTIMABLE="NO" EXCLUDED="YES" MEAN_1="91.49" MEAN_2="87.81" MODIFIED="2025-12-01 19:48:14 +0800" MODIFIED_BY="[Empty name]" ORDER="196" SD_1="29.95" SD_2="35.94" SE="0.0" STUDY_ID="STD-Zhang-2024" TOTAL_1="148" TOTAL_2="148" WEIGHT="0.0"/>
<CONT_DATA CI_END="0.0" CI_START="0.0" EFFECT_SIZE="0.0" ESTIMABLE="NO" EXCLUDED="YES" MEAN_1="132.6" MEAN_2="137.6" MODIFIED="2025-12-01 19:48:15 +0800" MODIFIED_BY="[Empty name]" ORDER="198" SD_1="42.9" SD_2="60.2" SE="0.0" STUDY_ID="STD-Zhou-2024" TOTAL_1="1190" TOTAL_2="868" WEIGHT="0.0"/>
</CONT_OUTCOME>
<CONT_OUTCOME CHI2="8.169830268005487" CI_END="-2.7568274242818283" CI_START="-8.57048346842031" CI_STUDY="95" CI_TOTAL="95" DF="7" EFFECT_MEASURE="MD" EFFECT_SIZE="-5.663655446351069" ESTIMABLE="YES" I2="14.318905407212085" I2_Q="0.0" ID="CMP-001.02" MODIFIED="2025-11-30 16:11:19 +0800" MODIFIED_BY="[Empty name]" NO="2" P_CHI2="0.31785721029933456" P_Q="1.0" P_Z="1.3410881586128518E-4" Q="0.0" RANDOM="NO" SCALE="50.174832566071665" SORT_BY="STUDY" STUDIES="8" SUBGROUPS="NO" SUBGROUP_TEST="YES" TAU2="0.0" TOTALS="YES" TOTAL_1="1778" TOTAL_2="1576" UNITS="" WEIGHT="100.0" Z="3.8187882500837556">
<NAME>&#20122;&#32452;</NAME>
<GROUP_LABEL_1>Experimental (RATS)</GROUP_LABEL_1>
<GROUP_LABEL_2>Control (VATS)</GROUP_LABEL_2>
<GRAPH_LABEL_1>RATS</GRAPH_LABEL_1>
<GRAPH_LABEL_2>VATS</GRAPH_LABEL_2>
<CONT_DATA CI_END="7.670007022669724" CI_START="-14.270007022669718" EFFECT_SIZE="-3.299999999999997" ESTIMABLE="YES" MEAN_1="96.8" MEAN_2="100.1" MODIFIED="2025-11-30 16:07:49 +0800" MODIFIED_BY="[Empty name]" ORDER="218" SD_1="23.0" SD_2="37.6" SE="5.597045205524049" STUDY_ID="STD-Chongwu-2019" TOTAL_1="36" TOTAL_2="85" WEIGHT="7.021418596226343"/>
<CONT_DATA CI_END="17.48811409590945" CI_START="-25.48811409590945" EFFECT_SIZE="-4.0" ESTIMABLE="YES" MEAN_1="179.0" MEAN_2="183.0" MODIFIED="2025-11-30 16:08:18 +0800" MODIFIED_BY="[Empty name]" ORDER="219" SD_1="54.2" SD_2="40.9" SE="10.963524975665344" STUDY_ID="STD-Giulia-2021" TOTAL_1="38" TOTAL_2="39" WEIGHT="1.8299620093833393"/>
<CONT_DATA CI_END="-7.1615343331299535" CI_START="-44.39846566687005" EFFECT_SIZE="-25.78" ESTIMABLE="YES" MEAN_1="89.62" MEAN_2="115.4" MODIFIED="2025-11-30 16:08:56 +0800" MODIFIED_BY="[Empty name]" ORDER="220" SD_1="57.61" SD_2="43.69" SE="9.49939173052675" STUDY_ID="STD-Qianjun-2020" TOTAL_1="50" TOTAL_2="80" WEIGHT="2.4375352216956614"/>
<CONT_DATA CI_END="32.38887452833975" CI_START="-12.388874528339748" EFFECT_SIZE="10.0" ESTIMABLE="YES" MEAN_1="110.0" MEAN_2="100.0" MODIFIED="2025-11-30 16:09:18 +0800" MODIFIED_BY="[Empty name]" ORDER="221" SD_1="50.0" SD_2="60.0" SE="11.423105069756554" STUDY_ID="STD-Sezen-2023" TOTAL_1="27" TOTAL_2="95" WEIGHT="1.6856761857704992"/>
<CONT_DATA CI_END="19.7074518395734" CI_START="-33.7074518395734" EFFECT_SIZE="-7.0" ESTIMABLE="YES" MEAN_1="163.0" MEAN_2="170.0" MODIFIED="2025-11-30 16:09:37 +0800" MODIFIED_BY="[Empty name]" ORDER="222" SD_1="84.0" SD_2="69.0" SE="13.626501328717453" STUDY_ID="STD-Shahoud-2024" TOTAL_1="78" TOTAL_2="50" WEIGHT="1.1846055649653173"/>
<CONT_DATA CI_END="-2.722528421517927" CI_START="-12.337471578482075" EFFECT_SIZE="-7.530000000000001" ESTIMABLE="YES" MEAN_1="58.59" MEAN_2="66.12" MODIFIED="2025-11-30 16:10:17 +0800" MODIFIED_BY="[Empty name]" ORDER="223" SD_1="12.2" SD_2="21.56" SE="2.452836693124362" STUDY_ID="STD-Wang-2024" TOTAL_1="102" TOTAL_2="102" WEIGHT="36.55991905930405"/>
<CONT_DATA CI_END="7.52966193700858" CI_START="-10.129661937008546" EFFECT_SIZE="-1.299999999999983" ESTIMABLE="YES" MEAN_1="147.9" MEAN_2="149.2" MODIFIED="2025-11-30 16:10:45 +0800" MODIFIED_BY="[Empty name]" ORDER="224" SD_1="52.4" SD_2="49.7" SE="4.505012340357174" STUDY_ID="STD-Zhang-2020" TOTAL_1="257" TOTAL_2="257" WEIGHT="10.838034381668384"/>
<CONT_DATA CI_END="-0.3117414382861714" CI_START="-9.688258561713829" EFFECT_SIZE="-5.0" ESTIMABLE="YES" MEAN_1="132.6" MEAN_2="137.6" MODIFIED="2025-11-30 16:11:09 +0800" MODIFIED_BY="[Empty name]" ORDER="225" SD_1="42.9" SD_2="60.2" SE="2.3920126077286183" STUDY_ID="STD-Zhou-2024" TOTAL_1="1190" TOTAL_2="868" WEIGHT="38.44284898098641"/>
</CONT_OUTCOME>
<CONT_OUTCOME CHI2="0.1048747633674959" CI_END="-0.5389383875649525" CI_START="-9.050882337386112" CI_STUDY="95" CI_TOTAL="95" DF="2" EFFECT_MEASURE="MD" EFFECT_SIZE="-4.794910362475532" ESTIMABLE="YES" I2="0.0" I2_Q="0.0" ID="CMP-001.03" MODIFIED="2025-11-30 17:50:21 +0800" MODIFIED_BY="[Empty name]" NO="3" P_CHI2="0.9489137417343652" P_Q="1.0" P_Z="0.027233374743824045" Q="0.0" RANDOM="NO" SCALE="51.46798460275323" SORT_BY="STUDY" STUDIES="3" SUBGROUPS="NO" SUBGROUP_TEST="YES" TAU2="0.0" TOTALS="YES" TOTAL_1="1304" TOTAL_2="1003" UNITS="" WEIGHT="100.0" Z="2.2081563682635372">
<NAME>&#20122;&#32452;-&#20840;&#32954;&#21494;</NAME>
<GROUP_LABEL_1>Experimental (RATS)</GROUP_LABEL_1>
<GROUP_LABEL_2>Control (VATS)</GROUP_LABEL_2>
<GRAPH_LABEL_1>RATS</GRAPH_LABEL_1>
<GRAPH_LABEL_2>VATS</GRAPH_LABEL_2>
<CONT_DATA CI_END="7.670007022669724" CI_START="-14.270007022669718" EFFECT_SIZE="-3.299999999999997" ESTIMABLE="YES" MEAN_1="96.8" MEAN_2="100.1" MODIFIED="2025-11-30 17:49:42 +0800" MODIFIED_BY="[Empty name]" ORDER="226" SD_1="23.0" SD_2="37.6" SE="5.597045205524049" STUDY_ID="STD-Chongwu-2019" TOTAL_1="36" TOTAL_2="85" WEIGHT="15.051636027361726"/>
<CONT_DATA CI_END="19.7074518395734" CI_START="-33.7074518395734" EFFECT_SIZE="-7.0" ESTIMABLE="YES" MEAN_1="163.0" MEAN_2="170.0" MODIFIED="2025-11-30 17:49:54 +0800" MODIFIED_BY="[Empty name]" ORDER="227" SD_1="84.0" SD_2="69.0" SE="13.626501328717453" STUDY_ID="STD-Shahoud-2024" TOTAL_1="78" TOTAL_2="50" WEIGHT="2.5394087470341136"/>
<CONT_DATA CI_END="-0.3117414382861714" CI_START="-9.688258561713829" EFFECT_SIZE="-5.0" ESTIMABLE="YES" MEAN_1="132.6" MEAN_2="137.6" MODIFIED="2025-11-30 17:50:07 +0800" MODIFIED_BY="[Empty name]" ORDER="228" SD_1="42.9" SD_2="60.2" SE="2.3920126077286183" STUDY_ID="STD-Zhou-2024" TOTAL_1="1190" TOTAL_2="868" WEIGHT="82.40895522560416"/>
</CONT_OUTCOME>
<CONT_OUTCOME CHI2="5.554930080345345" CI_END="0.7071402899081249" CI_START="-17.25827077280279" CI_STUDY="95" CI_TOTAL="95" DF="2" EFFECT_MEASURE="MD" EFFECT_SIZE="-8.275565241447332" ESTIMABLE="YES" I2="63.995946464268336" I2_Q="0.0" ID="CMP-001.04" MODIFIED="2025-12-01 19:48:35 +0800" MODIFIED_BY="[Empty name]" NO="4" P_CHI2="0.06219601639434691" P_Q="1.0" P_Z="0.07096976343316398" Q="0.0" RANDOM="YES" SCALE="66.30333785560376" SORT_BY="STUDY" STUDIES="3" SUBGROUPS="NO" SUBGROUP_TEST="YES" TAU2="38.07201799620205" TOTALS="YES" TOTAL_1="409" TOTAL_2="439" UNITS="" WEIGHT="100.0" Z="1.8056708826010885">
<NAME>&#32954;&#27573;</NAME>
<GROUP_LABEL_1>Experimental (RATS)</GROUP_LABEL_1>
<GROUP_LABEL_2>Control (VATS)</GROUP_LABEL_2>
<GRAPH_LABEL_1>RATS</GRAPH_LABEL_1>
<GRAPH_LABEL_2>VATS</GRAPH_LABEL_2>
<CONT_DATA CI_END="-7.1615343331299535" CI_START="-44.39846566687005" EFFECT_SIZE="-25.78" ESTIMABLE="YES" MEAN_1="89.62" MEAN_2="115.4" MODIFIED="2025-12-01 19:47:40 +0800" MODIFIED_BY="[Empty name]" ORDER="300" SD_1="57.61" SD_2="43.69" SE="9.49939173052675" STUDY_ID="STD-Qianjun-2020" TOTAL_1="50" TOTAL_2="80" WEIGHT="16.37027887108447"/>
<CONT_DATA CI_END="-2.722528421517927" CI_START="-12.337471578482075" EFFECT_SIZE="-7.530000000000001" ESTIMABLE="YES" MEAN_1="58.59" MEAN_2="66.12" MODIFIED="2025-12-01 19:47:51 +0800" MODIFIED_BY="[Empty name]" ORDER="301" SD_1="12.2" SD_2="21.56" SE="2.452836693124362" STUDY_ID="STD-Wang-2024" TOTAL_1="102" TOTAL_2="102" WEIGHT="47.64239123283883"/>
<CONT_DATA CI_END="7.52966193700858" CI_START="-10.129661937008546" EFFECT_SIZE="-1.299999999999983" ESTIMABLE="YES" MEAN_1="147.9" MEAN_2="149.2" MODIFIED="2025-12-01 19:48:02 +0800" MODIFIED_BY="[Empty name]" ORDER="302" SD_1="52.4" SD_2="49.7" SE="4.505012340357174" STUDY_ID="STD-Zhang-2020" TOTAL_1="257" TOTAL_2="257" WEIGHT="35.9873298960767"/>
</CONT_OUTCOME>
</COMPARISON>
<COMPARISON ID="CMP-002" MODIFIED="2025-11-30 20:41:56 +0800" MODIFIED_BY="[Empty name]" NO="2">
<NAME>&#26415;&#20013;&#20986;&#34880;</NAME>
<CONT_OUTCOME CHI2="61.74506794199462" CI_END="20.524334881940092" CI_START="-135.43886360491473" CI_STUDY="95" CI_TOTAL="95" DF="2" EFFECT_MEASURE="MD" EFFECT_SIZE="-57.45726436148732" ESTIMABLE="YES" I2="96.7608748898311" I2_Q="0.0" ID="CMP-002.01" MODIFIED="2025-11-30 20:41:56 +0800" MODIFIED_BY="[Empty name]" NO="1" P_CHI2="-8.573053378313489E-11" P_Q="1.0" P_Z="0.14870745307613123" Q="0.0" RANDOM="YES" SCALE="256.501955953419" SORT_BY="STUDY" STUDIES="3" SUBGROUPS="NO" SUBGROUP_TEST="YES" TAU2="4562.246653937094" TOTALS="YES" TOTAL_1="265" TOTAL_2="587" UNITS="" WEIGHT="100.0" Z="1.444112071197405">
<NAME>New Outcome</NAME>
<GROUP_LABEL_1>Experimental (RATS)</GROUP_LABEL_1>
<GROUP_LABEL_2>Control (VATS)</GROUP_LABEL_2>
<GRAPH_LABEL_1>RATS</GRAPH_LABEL_1>
<GRAPH_LABEL_2>VATS</GRAPH_LABEL_2>
<CONT_DATA CI_END="0.0" CI_START="0.0" EFFECT_SIZE="0.0" ESTIMABLE="NO" EXCLUDED="YES" MEAN_1="72.64" MEAN_2="208.97" MODIFIED="2025-11-30 20:41:11 +0800" MODIFIED_BY="[Empty name]" ORDER="81" SD_1="218.2" SD_2="240.58" SE="0.0" STUDY_ID="STD-Barman-2025" TOTAL_1="42" TOTAL_2="44" WEIGHT="0.0"/>
<CONT_DATA CI_END="0.0" CI_START="0.0" EFFECT_SIZE="0.0" ESTIMABLE="NO" EXCLUDED="YES" MEAN_1="50.3" MEAN_2="208.6" MODIFIED="2025-11-30 20:41:11 +0800" MODIFIED_BY="[Empty name]" ORDER="301" SD_1="32.33" SD_2="132.63" SE="0.0" STUDY_ID="STD-Dai-2018" TOTAL_1="45" TOTAL_2="45" WEIGHT="0.0"/>
<CONT_DATA CI_END="-40.79216906579201" CI_START="-59.20783093420799" EFFECT_SIZE="-50.0" ESTIMABLE="YES" MEAN_1="100.0" MEAN_2="150.0" MODIFIED="2025-11-30 20:41:56 +0800" MODIFIED_BY="[Empty name]" ORDER="230" SD_1="37.82" SD_2="50.81" SE="4.697959251720026" STUDY_ID="STD-Nelson-2019" TOTAL_1="106" TOTAL_2="301" WEIGHT="34.53133803391126"/>
<CONT_DATA CI_END="0.0" CI_START="0.0" EFFECT_SIZE="0.0" ESTIMABLE="NO" EXCLUDED="YES" MEAN_1="67.7" MEAN_2="134.22" MODIFIED="2025-11-30 20:40:48 +0800" MODIFIED_BY="[Empty name]" ORDER="561" SD_1="38.17" SD_2="88.5" SE="0.0" STUDY_ID="STD-Qianjun-2020" TOTAL_1="50" TOTAL_2="80" WEIGHT="0.0"/>
<CONT_DATA CI_END="0.0" CI_START="0.0" EFFECT_SIZE="0.0" ESTIMABLE="NO" EXCLUDED="YES" MEAN_1="118.9" MEAN_2="182.5" MODIFIED="2025-11-30 20:41:12 +0800" MODIFIED_BY="[Empty name]" ORDER="232" SD_1="117.2" SD_2="134.6" SE="0.0" STUDY_ID="STD-Tong-2019" TOTAL_1="49" TOTAL_2="73" WEIGHT="0.0"/>
<CONT_DATA CI_END="0.0" CI_START="0.0" EFFECT_SIZE="0.0" ESTIMABLE="NO" EXCLUDED="YES" MEAN_1="98.77" MEAN_2="128.87" MODIFIED="2025-11-30 20:40:53 +0800" MODIFIED_BY="[Empty name]" ORDER="82" SD_1="51.5" SD_2="65.79" SE="0.0" STUDY_ID="STD-Wang-2024" TOTAL_1="102" TOTAL_2="102" WEIGHT="0.0"/>
<CONT_DATA CI_END="62.08353309371199" CI_START="-2.083533093711992" EFFECT_SIZE="30.0" ESTIMABLE="YES" MEAN_1="116.0" MEAN_2="86.0" MODIFIED="2025-11-30 20:40:53 +0800" MODIFIED_BY="[Empty name]" ORDER="562" SD_1="75.0" SD_2="56.0" SE="16.36945033009933" STUDY_ID="STD-Worrell-2018" TOTAL_1="25" TOTAL_2="73" WEIGHT="32.77347402381644"/>
<CONT_DATA CI_END="-120.23139179054277" CI_START="-185.76860820945723" EFFECT_SIZE="-153.0" ESTIMABLE="YES" MEAN_1="49.0" MEAN_2="202.0" MODIFIED="2025-11-30 20:41:47 +0800" MODIFIED_BY="[Empty name]" ORDER="563" SD_1="39.0" SD_2="239.0" SE="16.71898487315676" STUDY_ID="STD-Xingchi-2018" TOTAL_1="134" TOTAL_2="213" WEIGHT="32.6951879422723"/>
<CONT_DATA CI_END="0.0" CI_START="0.0" EFFECT_SIZE="0.0" ESTIMABLE="NO" EXCLUDED="YES" MEAN_1="50.0" MEAN_2="100.0" MODIFIED="2025-11-30 20:40:54 +0800" MODIFIED_BY="[Empty name]" ORDER="231" SD_1="12.7" SD_2="17.8" SE="0.0" STUDY_ID="STD-Zhang-2020" TOTAL_1="257" TOTAL_2="257" WEIGHT="0.0"/>
<CONT_DATA CI_END="0.0" CI_START="0.0" EFFECT_SIZE="0.0" ESTIMABLE="NO" EXCLUDED="YES" MEAN_1="53.51" MEAN_2="67.57" MODIFIED="2025-11-30 20:41:14 +0800" MODIFIED_BY="[Empty name]" ORDER="83" SD_1="7.49" SD_2="37.43" SE="0.0" STUDY_ID="STD-Zhang-2024" TOTAL_1="148" TOTAL_2="148" WEIGHT="0.0"/>
<CONT_DATA CI_END="0.0" CI_START="0.0" EFFECT_SIZE="0.0" ESTIMABLE="NO" EXCLUDED="YES" MEAN_1="75.6" MEAN_2="116.6" MODIFIED="2025-11-30 20:41:15 +0800" MODIFIED_BY="[Empty name]" ORDER="229" SD_1="80.7" SD_2="248.2" SE="0.0" STUDY_ID="STD-Zhou-2024" TOTAL_1="1190" TOTAL_2="868" WEIGHT="0.0"/>
</CONT_OUTCOME>
<CONT_OUTCOME CHI2="7.888538119542705" CI_END="-32.34936674248511" CI_START="-63.314817353720535" CI_STUDY="95" CI_TOTAL="95" DF="2" EFFECT_MEASURE="MD" EFFECT_SIZE="-47.83209204810282" ESTIMABLE="YES" I2="74.64676002458187" I2_Q="0.0" ID="CMP-002.02" MODIFIED="2025-11-30 20:39:52 +0800" MODIFIED_BY="[Empty name]" NO="2" P_CHI2="0.019365407678355928" P_Q="1.0" P_Z="1.4034579284464457E-9" Q="0.0" RANDOM="YES" SCALE="122.81820305606797" SORT_BY="STUDY" STUDIES="3" SUBGROUPS="NO" SUBGROUP_TEST="YES" TAU2="135.14449830360624" TOTALS="YES" TOTAL_1="409" TOTAL_2="439" UNITS="" WEIGHT="99.99999999999999" Z="6.055082414041831">
<NAME>&#32954;&#27573;</NAME>
<GROUP_LABEL_1>Experimental (RATS)</GROUP_LABEL_1>
<GROUP_LABEL_2>Control (VATS)</GROUP_LABEL_2>
<GRAPH_LABEL_1>RATS</GRAPH_LABEL_1>
<GRAPH_LABEL_2>VATS</GRAPH_LABEL_2>
<CONT_DATA CI_END="-44.42866669553687" CI_START="-88.61133330446313" EFFECT_SIZE="-66.52" ESTIMABLE="YES" MEAN_1="67.7" MEAN_2="134.22" MODIFIED="2025-11-30 20:38:09 +0800" MODIFIED_BY="[Empty name]" ORDER="235" SD_1="38.17" SD_2="88.5" SE="11.271295533344869" STUDY_ID="STD-Qianjun-2020" TOTAL_1="50" TOTAL_2="80" WEIGHT="23.800612921295624"/>
<CONT_DATA CI_END="-13.885872793209629" CI_START="-46.31412720679039" EFFECT_SIZE="-30.10000000000001" ESTIMABLE="YES" MEAN_1="98.77" MEAN_2="128.87" MODIFIED="2025-11-30 20:38:52 +0800" MODIFIED_BY="[Empty name]" ORDER="236" SD_1="51.5" SD_2="65.79" SE="8.272665893192602" STUDY_ID="STD-Wang-2024" TOTAL_1="102" TOTAL_2="102" WEIGHT="30.652106565302606"/>
<CONT_DATA CI_END="-47.32665796975853" CI_START="-52.67334203024147" EFFECT_SIZE="-50.0" ESTIMABLE="YES" MEAN_1="50.0" MEAN_2="100.0" MODIFIED="2025-11-30 20:39:07 +0800" MODIFIED_BY="[Empty name]" ORDER="237" SD_1="12.7" SD_2="17.8" SE="1.3639750787914722" STUDY_ID="STD-Zhang-2020" TOTAL_1="257" TOTAL_2="257" WEIGHT="45.54728051340176"/>
</CONT_OUTCOME>
</COMPARISON>
<COMPARISON ID="CMP-003" MODIFIED="2025-11-30 21:05:46 +0800" MODIFIED_BY="[Empty name]" NO="3">
<NAME>&#33016;&#31649;&#30041;&#32622;&#26102;&#38388;</NAME>
<CONT_OUTCOME CHI2="7.31944576869529" CI_END="-0.31155824654617714" CI_START="-0.6386738285581456" CI_STUDY="95" CI_TOTAL="95" DF="7" EFFECT_MEASURE="MD" EFFECT_SIZE="-0.47511603755216136" ESTIMABLE="YES" I2="4.364343678336067" I2_Q="0.0" ID="CMP-003.01" MODIFIED="2025-11-30 21:05:46 +0800" MODIFIED_BY="[Empty name]" NO="1" P_CHI2="0.3963941553906255" P_Q="1.0" P_Z="1.2448779910941527E-8" Q="0.0" RANDOM="NO" SCALE="5.31" SORT_BY="STUDY" STUDIES="8" SUBGROUPS="NO" SUBGROUP_TEST="YES" TAU2="0.0" TOTALS="YES" TOTAL_1="1935" TOTAL_2="1554" UNITS="" WEIGHT="100.0" Z="5.693463554087406">
<NAME>New Outcome</NAME>
<GROUP_LABEL_1>Experimental (RATS)</GROUP_LABEL_1>
<GROUP_LABEL_2>Control (VATS)</GROUP_LABEL_2>
<GRAPH_LABEL_1>RATS</GRAPH_LABEL_1>
<GRAPH_LABEL_2>VATS</GRAPH_LABEL_2>
<CONT_DATA CI_END="0.2843059975342217" CI_START="-0.9443059975342218" EFFECT_SIZE="-0.33000000000000007" ESTIMABLE="YES" MEAN_1="4.11" MEAN_2="4.44" MODIFIED="2025-11-30 21:05:43 +0800" MODIFIED_BY="[Empty name]" ORDER="564" SD_1="1.18" SD_2="2.25" SE="0.3134271866114832" STUDY_ID="STD-Chongwu-2019" TOTAL_1="36" TOTAL_2="85" WEIGHT="7.088803891614657"/>
<CONT_DATA CI_END="1.0817186273906751" CI_START="-2.881718627390672" EFFECT_SIZE="-0.8999999999999986" ESTIMABLE="YES" MEAN_1="10.55" MEAN_2="11.45" MODIFIED="2025-11-30 21:05:44 +0800" MODIFIED_BY="[Empty name]" ORDER="240" SD_1="5.31" SD_2="4.22" SE="1.0110995115329757" STUDY_ID="STD-Dai-2018" TOTAL_1="45" TOTAL_2="45" WEIGHT="0.6811746693050271"/>
<CONT_DATA CI_END="-0.04244500265730422" CI_START="-0.8375549973426957" EFFECT_SIZE="-0.43999999999999995" ESTIMABLE="YES" MEAN_1="3.12" MEAN_2="3.56" MODIFIED="2025-11-30 21:05:44 +0800" MODIFIED_BY="[Empty name]" ORDER="566" SD_1="2.3" SD_2="2.46" SE="0.20283790951188838" STUDY_ID="STD-Fabbri-2023" TOTAL_1="403" TOTAL_2="216" WEIGHT="16.92575455603129"/>
<CONT_DATA CI_END="0.9019221777457844" CI_START="-1.3219221777457844" EFFECT_SIZE="-0.20999999999999996" ESTIMABLE="YES" MEAN_1="4.36" MEAN_2="4.57" MODIFIED="2025-11-30 21:05:44 +0800" MODIFIED_BY="[Empty name]" ORDER="568" SD_1="2.31" SD_2="2.66" SE="0.5673176581388661" STUDY_ID="STD-Giulia-2021" TOTAL_1="38" TOTAL_2="39" WEIGHT="2.1636832736387164"/>
<CONT_DATA CI_END="-0.048848729507503075" CI_START="-2.871151270492497" EFFECT_SIZE="-1.46" ESTIMABLE="YES" MEAN_1="4.58" MEAN_2="6.04" MODIFIED="2025-11-30 21:05:45 +0800" MODIFIED_BY="[Empty name]" ORDER="569" SD_1="3.71" SD_2="4.41" SE="0.7199883679615942" STUDY_ID="STD-Qianjun-2020" TOTAL_1="50" TOTAL_2="80" WEIGHT="1.3433690259965048"/>
<CONT_DATA CI_END="-0.4295141172708885" CI_START="-4.110485882729111" EFFECT_SIZE="-2.2699999999999996" ESTIMABLE="YES" MEAN_1="4.07" MEAN_2="6.34" MODIFIED="2025-11-30 21:05:45 +0800" MODIFIED_BY="[Empty name]" ORDER="570" SD_1="3.93" SD_2="4.39" SE="0.9390406646482429" STUDY_ID="STD-Worrell-2018" TOTAL_1="25" TOTAL_2="73" WEIGHT="0.789727918732151"/>
<CONT_DATA CI_END="-0.2623021207329624" CI_START="-1.017697879267037" EFFECT_SIZE="-0.6399999999999997" ESTIMABLE="YES" MEAN_1="3.22" MEAN_2="3.86" MODIFIED="2025-11-30 21:05:45 +0800" MODIFIED_BY="[Empty name]" ORDER="86" SD_1="1.56" SD_2="1.75" SE="0.19270654065394566" STUDY_ID="STD-Zhang-2024" TOTAL_1="148" TOTAL_2="148" WEIGHT="18.75224982142239"/>
<CONT_DATA CI_END="-0.17374075888686757" CI_START="-0.6262592411131314" EFFECT_SIZE="-0.39999999999999947" ESTIMABLE="YES" MEAN_1="3.7" MEAN_2="4.1" MODIFIED="2025-11-30 21:05:46 +0800" MODIFIED_BY="[Empty name]" ORDER="238" SD_1="2.7" SD_2="2.5" SE="0.1154405095694798" STUDY_ID="STD-Zhou-2024" TOTAL_1="1190" TOTAL_2="868" WEIGHT="52.255236843259254"/>
</CONT_OUTCOME>
</COMPARISON>
<COMPARISON ID="CMP-004" MODIFIED="2025-11-30 22:08:01 +0800" MODIFIED_BY="[Empty name]" NO="4">
<NAME>&#20303;&#38498;&#26102;&#38388;</NAME>
<CONT_OUTCOME CHI2="829.0716085132357" CI_END="-0.0990481038537614" CI_START="-1.278359049988986" CI_STUDY="95" CI_TOTAL="95" DF="16" EFFECT_MEASURE="MD" EFFECT_SIZE="-0.6887035769213737" ESTIMABLE="YES" I2="98.07013051276806" I2_Q="0.0" ID="CMP-004.01" MODIFIED="2025-11-30 22:08:01 +0800" MODIFIED_BY="[Empty name]" NO="1" P_CHI2="-2.0446577764232643E-10" P_Q="1.0" P_Z="0.02206823712661354" Q="0.0" RANDOM="YES" SCALE="5.83" SORT_BY="STUDY" STUDIES="17" SUBGROUPS="NO" SUBGROUP_TEST="YES" TAU2="1.2980139379764672" TOTALS="YES" TOTAL_1="7144" TOTAL_2="12457" UNITS="" WEIGHT="99.99999999999999" Z="2.2891913472242558">
<NAME>Hospital stays (Day)</NAME>
<GROUP_LABEL_1>Experimental (RATS)</GROUP_LABEL_1>
<GROUP_LABEL_2>Control (VATS)</GROUP_LABEL_2>
<GRAPH_LABEL_1>RATS</GRAPH_LABEL_1>
<GRAPH_LABEL_2>VATS</GRAPH_LABEL_2>
<CONT_DATA CI_END="-0.35775501257964937" CI_START="-4.32224498742035" EFFECT_SIZE="-2.34" ESTIMABLE="YES" MEAN_1="3.88" MEAN_2="6.22" MODIFIED="2025-11-30 22:03:57 +0800" MODIFIED_BY="[Empty name]" ORDER="88" SD_1="3.26" SD_2="5.82" SE="1.011368067503304" STUDY_ID="STD-Barman-2025" TOTAL_1="42" TOTAL_2="44" WEIGHT="3.8998502386895995"/>
<CONT_DATA CI_END="-0.096185042821472" CI_START="-0.7638149571785257" EFFECT_SIZE="-0.4299999999999988" ESTIMABLE="YES" MEAN_1="7.61" MEAN_2="8.04" MODIFIED="2025-11-30 22:03:57 +0800" MODIFIED_BY="[Empty name]" ORDER="572" SD_1="5.76" SD_2="6.76" SE="0.1703168832752115" STUDY_ID="STD-Benjamin-2025" TOTAL_1="1995" TOTAL_2="3692" WEIGHT="6.820597717755133"/>
<CONT_DATA CI_END="0.9805134912215714" CI_START="0.019486508778428613" EFFECT_SIZE="0.5" ESTIMABLE="YES" MEAN_1="4.85" MEAN_2="4.35" MODIFIED="2025-11-30 22:03:56 +0800" MODIFIED_BY="[Empty name]" ORDER="89" SD_1="1.01" SD_2="2.26" SE="0.24516444945509228" STUDY_ID="STD-Duclos-2018" TOTAL_1="89" TOTAL_2="105" WEIGHT="6.664421955256043"/>
<CONT_DATA CI_END="0.045729969810126225" CI_START="-1.1657299698101253" EFFECT_SIZE="-0.5599999999999996" ESTIMABLE="YES" MEAN_1="5.11" MEAN_2="5.67" MODIFIED="2025-11-30 22:03:55 +0800" MODIFIED_BY="[Empty name]" ORDER="574" SD_1="3.27" SD_2="3.86" SE="0.30905158185969056" STUDY_ID="STD-Fabbri-2023" TOTAL_1="403" TOTAL_2="216" WEIGHT="6.495089722612171"/>
<CONT_DATA CI_END="2.1684375581048347" CI_START="-0.26843755810483616" EFFECT_SIZE="0.9499999999999993" ESTIMABLE="YES" MEAN_1="5.31" MEAN_2="4.36" MODIFIED="2025-11-30 22:03:55 +0800" MODIFIED_BY="[Empty name]" ORDER="90" SD_1="3.08" SD_2="2.31" SE="0.6216632385675019" STUDY_ID="STD-Giulia-2021" TOTAL_1="38" TOTAL_2="39" WEIGHT="5.373222859760222"/>
<CONT_DATA CI_END="-1.060176468174611" CI_START="-1.3398235318253893" EFFECT_SIZE="-1.2000000000000002" ESTIMABLE="YES" MEAN_1="3.8" MEAN_2="5.0" MODIFIED="2025-11-30 22:03:54 +0800" MODIFIED_BY="[Empty name]" ORDER="91" SD_1="0.84" SD_2="0.66" SE="0.07133984753204611" STUDY_ID="STD-Kneuertz-2019" TOTAL_1="296" TOTAL_2="161" WEIGHT="6.945789818145168"/>
<CONT_DATA CI_END="0.12818565201000448" CI_START="-0.12818565201000448" EFFECT_SIZE="0.0" ESTIMABLE="YES" MEAN_1="4.0" MEAN_2="4.0" MODIFIED="2025-11-30 22:03:31 +0800" MODIFIED_BY="[Empty name]" ORDER="178" SD_1="0.5" SD_2="0.76" SE="0.0654020446401651" STUDY_ID="STD-Nelson-2019" TOTAL_1="106" TOTAL_2="301" WEIGHT="6.950120346018632"/>
<CONT_DATA CI_END="-0.4205226604214469" CI_START="-4.579477339578553" EFFECT_SIZE="-2.5" ESTIMABLE="YES" MEAN_1="4.1" MEAN_2="6.6" MODIFIED="2025-11-30 22:03:53 +0800" MODIFIED_BY="[Empty name]" ORDER="578" SD_1="2.2" SD_2="6.2" SE="1.060977322022856" STUDY_ID="STD-Pierluigi-2018" TOTAL_1="23" TOTAL_2="42" WEIGHT="3.734427095182518"/>
<CONT_DATA CI_END="-0.9467019283112881" CI_START="-4.733298071688711" EFFECT_SIZE="-2.84" ESTIMABLE="YES" MEAN_1="4.71" MEAN_2="7.55" MODIFIED="2025-11-30 22:03:52 +0800" MODIFIED_BY="[Empty name]" ORDER="579" SD_1="4.58" SD_2="6.41" SE="0.9659861541450788" STUDY_ID="STD-Qianjun-2020" TOTAL_1="50" TOTAL_2="80" WEIGHT="4.056701409404336"/>
<CONT_DATA CI_END="-2.6024522642951213" CI_START="-2.9975477357048783" EFFECT_SIZE="-2.8" ESTIMABLE="YES" MEAN_1="4.3" MEAN_2="7.1" MODIFIED="2025-11-30 22:03:58 +0800" MODIFIED_BY="[Empty name]" ORDER="580" SD_1="3.8" SD_2="4.5" SE="0.1007915131416239" STUDY_ID="STD-Seder-2022" TOTAL_1="2133" TOTAL_2="5975" WEIGHT="6.918872836222827"/>
<CONT_DATA CI_END="-0.03406382808015018" CI_START="-1.9659361719198498" EFFECT_SIZE="-1.0" ESTIMABLE="YES" MEAN_1="4.0" MEAN_2="5.0" MODIFIED="2025-11-30 22:03:58 +0800" MODIFIED_BY="[Empty name]" ORDER="581" SD_1="2.0" SD_2="3.0" SE="0.4928336334437934" STUDY_ID="STD-Sezen-2023" TOTAL_1="27" TOTAL_2="95" WEIGHT="5.873897080092416"/>
<CONT_DATA CI_END="-0.02296591434710038" CI_START="-2.7770340856528994" EFFECT_SIZE="-1.4" ESTIMABLE="YES" MEAN_1="2.6" MEAN_2="4.0" MODIFIED="2025-11-30 22:03:46 +0800" MODIFIED_BY="[Empty name]" ORDER="92" SD_1="1.6" SD_2="4.8" SE="0.7025813211440458" STUDY_ID="STD-Shahoud-2024" TOTAL_1="78" TOTAL_2="50" WEIGHT="5.051857375940045"/>
<CONT_DATA CI_END="-0.5658132740995969" CI_START="-4.4341867259004015" EFFECT_SIZE="-2.499999999999999" ESTIMABLE="YES" MEAN_1="7.7" MEAN_2="10.2" MODIFIED="2025-11-30 22:03:59 +0800" MODIFIED_BY="[Empty name]" ORDER="582" SD_1="4.4" SD_2="6.5" SE="0.9868480957594222" STUDY_ID="STD-Tong-2019" TOTAL_1="49" TOTAL_2="73" WEIGHT="3.983955735644381"/>
<CONT_DATA CI_END="0.7643874041569056" CI_START="0.23561259584309435" EFFECT_SIZE="0.5" ESTIMABLE="YES" MEAN_1="5.7" MEAN_2="5.2" MODIFIED="2025-11-30 22:03:59 +0800" MODIFIED_BY="[Empty name]" ORDER="583" SD_1="1.1" SD_2="1.2" SE="0.13489401144223045" STUDY_ID="STD-Xingchi-2018" TOTAL_1="237" TOTAL_2="110" WEIGHT="6.876622598330929"/>
<CONT_DATA CI_END="0.21271464290418068" CI_START="-0.2527146429041807" EFFECT_SIZE="-0.020000000000000018" ESTIMABLE="YES" MEAN_1="2.81" MEAN_2="2.83" MODIFIED="2025-11-30 22:03:13 +0800" MODIFIED_BY="[Empty name]" ORDER="93" SD_1="1.49" SD_2="1.49" SE="0.11873414243312841" STUDY_ID="STD-Zhan-2024" TOTAL_1="240" TOTAL_2="458" WEIGHT="6.898102864929541"/>
<CONT_DATA CI_END="0.6413449892067731" CI_START="-0.3013449892067733" EFFECT_SIZE="0.16999999999999993" ESTIMABLE="YES" MEAN_1="7.35" MEAN_2="7.18" MODIFIED="2025-11-30 22:03:37 +0800" MODIFIED_BY="[Empty name]" ORDER="94" SD_1="2.25" SD_2="1.87" SE="0.24048655634730143" STUDY_ID="STD-Zhang-2024" TOTAL_1="148" TOTAL_2="148" WEIGHT="6.6755886888951705"/>
<CONT_DATA CI_END="1.1758855943758957" CI_START="0.4241144056241058" EFFECT_SIZE="0.8000000000000007" ESTIMABLE="YES" MEAN_1="11.3" MEAN_2="10.5" MODIFIED="2025-11-30 22:04:24 +0800" MODIFIED_BY="[Empty name]" ORDER="242" SD_1="5.0" SD_2="3.7" SE="0.1917818885147036" STUDY_ID="STD-Zhou-2024" TOTAL_1="1190" TOTAL_2="868" WEIGHT="6.780881657120853"/>
</CONT_OUTCOME>
<CONT_OUTCOME CHI2="4.743797548714577" CI_END="0.710391177932713" CI_START="0.35053795834796114" CI_STUDY="95" CI_TOTAL="95" DF="4" EFFECT_MEASURE="MD" EFFECT_SIZE="0.530464568140337" ESTIMABLE="YES" I2="15.679369557331192" I2_Q="0.0" ID="CMP-004.02" MODIFIED="2025-11-30 22:00:57 +0800" MODIFIED_BY="[Empty name]" NO="2" P_CHI2="0.3146098324256221" P_Q="1.0" P_Z="7.540556196690684E-9" Q="0.0" RANDOM="NO" SCALE="2.813384963909976" SORT_BY="STUDY" STUDIES="5" SUBGROUPS="NO" SUBGROUP_TEST="YES" TAU2="0.0" TOTALS="YES" TOTAL_1="1702" TOTAL_2="1270" UNITS="" WEIGHT="100.0" Z="5.778419600243639">
<NAME>&#22343;&#36981;&#24490; IASLC &#25351;&#21335;</NAME>
<GROUP_LABEL_1>Experimental (RATS)</GROUP_LABEL_1>
<GROUP_LABEL_2>Control (VATS)</GROUP_LABEL_2>
<GRAPH_LABEL_1>RATS</GRAPH_LABEL_1>
<GRAPH_LABEL_2>VATS</GRAPH_LABEL_2>
<CONT_DATA CI_END="0.9805134912215714" CI_START="0.019486508778428613" EFFECT_SIZE="0.5" ESTIMABLE="YES" MEAN_1="4.85" MEAN_2="4.35" MODIFIED="2025-11-30 21:58:34 +0800" MODIFIED_BY="[Empty name]" ORDER="260" SD_1="1.01" SD_2="2.26" SE="0.24516444945509228" STUDY_ID="STD-Duclos-2018" TOTAL_1="89" TOTAL_2="105" WEIGHT="14.021020443105767"/>
<CONT_DATA CI_END="2.1684375581048347" CI_START="-0.26843755810483616" EFFECT_SIZE="0.9499999999999993" ESTIMABLE="YES" MEAN_1="5.31" MEAN_2="4.36" MODIFIED="2025-11-30 21:59:04 +0800" MODIFIED_BY="[Empty name]" ORDER="261" SD_1="3.08" SD_2="2.31" SE="0.6216632385675019" STUDY_ID="STD-Giulia-2021" TOTAL_1="38" TOTAL_2="39" WEIGHT="2.1806413286789788"/>
<CONT_DATA CI_END="0.7643874041569056" CI_START="0.23561259584309435" EFFECT_SIZE="0.5" ESTIMABLE="YES" MEAN_1="5.7" MEAN_2="5.2" MODIFIED="2025-11-30 21:59:33 +0800" MODIFIED_BY="[Empty name]" ORDER="262" SD_1="1.1" SD_2="1.2" SE="0.13489401144223045" STUDY_ID="STD-Xingchi-2018" TOTAL_1="237" TOTAL_2="110" WEIGHT="46.313678051405155"/>
<CONT_DATA CI_END="0.6413449892067731" CI_START="-0.3013449892067733" EFFECT_SIZE="0.16999999999999993" ESTIMABLE="YES" MEAN_1="7.35" MEAN_2="7.18" MODIFIED="2025-11-30 22:00:22 +0800" MODIFIED_BY="[Empty name]" ORDER="265" SD_1="2.25" SD_2="1.87" SE="0.24048655634730143" STUDY_ID="STD-Zhang-2024" TOTAL_1="148" TOTAL_2="148" WEIGHT="14.571793391928372"/>
<CONT_DATA CI_END="1.1758855943758957" CI_START="0.4241144056241058" EFFECT_SIZE="0.8000000000000007" ESTIMABLE="YES" MEAN_1="11.3" MEAN_2="10.5" MODIFIED="2025-11-30 22:00:45 +0800" MODIFIED_BY="[Empty name]" ORDER="264" SD_1="5.0" SD_2="3.7" SE="0.1917818885147036" STUDY_ID="STD-Zhou-2024" TOTAL_1="1190" TOTAL_2="868" WEIGHT="22.91286678488172"/>
</CONT_OUTCOME>
</COMPARISON>
<COMPARISON ID="CMP-005" MODIFIED="2025-11-30 22:24:51 +0800" MODIFIED_BY="[Empty name]" NO="5">
<NAME>&#36716;&#24320;&#25918;&#25163;&#26415;</NAME>
<DICH_OUTCOME CHI2="9.74004787212628" CI_END="0.5490765486258137" CI_START="0.4381898718023586" CI_STUDY="95" CI_TOTAL="95" DF="5" EFFECT_MEASURE="OR" EFFECT_SIZE="0.4905097169802315" ESTIMABLE="YES" EVENTS_1="394" EVENTS_2="2229" I2="48.66555005023311" I2_Q="0.0" ID="CMP-005.01" LOG_CI_END="-0.26036710486082615" LOG_CI_START="-0.3583376648199989" LOG_EFFECT_SIZE="-0.3093523848404125" METHOD="MH" MODIFIED="2025-11-30 22:20:49 +0800" MODIFIED_BY="[Empty name]" NO="1" P_CHI2="0.08294510677182798" P_Q="1.0" P_Z="3.4557990675876364E-35" Q="0.0" RANDOM="NO" SCALE="173.04209849635757" SORT_BY="STUDY" STUDIES="6" SUBGROUPS="NO" SUBGROUP_TEST="YES" SWAP_EVENTS="NO" TAU2="0.0" TOTALS="YES" TOTAL_1="5250" TOTAL_2="15302" WEIGHT="100.00000000000001" Z="12.377586349847434">
<NAME>New Outcome</NAME>
<GROUP_LABEL_1>Experimental (RATS)</GROUP_LABEL_1>
<GROUP_LABEL_2>Control (VATS)</GROUP_LABEL_2>
<GRAPH_LABEL_1>RATS</GRAPH_LABEL_1>
<GRAPH_LABEL_2>VATS</GRAPH_LABEL_2>
<DICH_DATA CI_END="0.0" CI_START="0.0" EFFECT_SIZE="0.0" ESTIMABLE="NO" EVENTS_1="2" EVENTS_2="0" EXCLUDED="YES" LOG_CI_END="0.0" LOG_CI_START="0.0" LOG_EFFECT_SIZE="0.0" MODIFIED="2025-11-30 22:19:30 +0800" MODIFIED_BY="[Empty name]" ORDER="105" O_E="0.0" SE="0.0" STUDY_ID="STD-Barman-2025" TOTAL_1="42" TOTAL_2="44" VAR="0.0" WEIGHT="0.0"/>
<DICH_DATA CI_END="0.5376629166228606" CI_START="0.4259974262619551" EFFECT_SIZE="0.4785843903407577" ESTIMABLE="YES" EVENTS_1="364" EVENTS_2="2161" LOG_CI_END="-0.2694899163989181" LOG_CI_START="-0.37059302475551426" LOG_EFFECT_SIZE="-0.3200414705772162" MODIFIED="2025-11-30 22:19:53 +0800" MODIFIED_BY="[Empty name]" ORDER="106" O_E="0.0" SE="0.0593884663171224" STUDY_ID="STD-Cui-2020" TOTAL_1="4629" TOTAL_2="14279" VAR="0.003526989931499982" WEIGHT="95.97261084145828"/>
<DICH_DATA CI_END="0.0" CI_START="0.0" EFFECT_SIZE="0.0" ESTIMABLE="NO" EVENTS_1="5" EVENTS_2="10" EXCLUDED="YES" LOG_CI_END="0.0" LOG_CI_START="0.0" LOG_EFFECT_SIZE="0.0" MODIFIED="2025-11-30 22:19:30 +0800" MODIFIED_BY="[Empty name]" ORDER="584" O_E="0.0" SE="0.0" STUDY_ID="STD-Duclos-2018" TOTAL_1="89" TOTAL_2="105" VAR="0.0" WEIGHT="0.0"/>
<DICH_DATA CI_END="0.0" CI_START="0.0" EFFECT_SIZE="0.0" ESTIMABLE="NO" EVENTS_1="3" EVENTS_2="2" EXCLUDED="YES" LOG_CI_END="0.0" LOG_CI_START="0.0" LOG_EFFECT_SIZE="0.0" MODIFIED="2025-11-30 22:19:31 +0800" MODIFIED_BY="[Empty name]" ORDER="585" O_E="0.0" SE="0.0" STUDY_ID="STD-Giulia-2021" TOTAL_1="38" TOTAL_2="39" VAR="0.0" WEIGHT="0.0"/>
<DICH_DATA CI_END="0.0" CI_START="0.0" EFFECT_SIZE="0.0" ESTIMABLE="NO" EVENTS_1="41" EVENTS_2="21" EXCLUDED="YES" LOG_CI_END="0.0" LOG_CI_START="0.0" LOG_EFFECT_SIZE="0.0" MODIFIED="2025-11-30 22:19:31 +0800" MODIFIED_BY="[Empty name]" ORDER="107" O_E="0.0" SE="0.0" STUDY_ID="STD-Kneuertz-2019" TOTAL_1="296" TOTAL_2="161" VAR="0.0" WEIGHT="0.0"/>
<DICH_DATA CI_END="1.4847631427173111" CI_START="0.2960140689437396" EFFECT_SIZE="0.6629560915275201" ESTIMABLE="YES" EVENTS_1="8" EVENTS_2="33" LOG_CI_END="0.1716571782220637" LOG_CI_START="-0.5286876473213635" LOG_EFFECT_SIZE="-0.17851523454964993" MODIFIED="2025-11-30 22:20:40 +0800" MODIFIED_BY="[Empty name]" ORDER="267" O_E="0.0" SE="0.4113860172870068" STUDY_ID="STD-Nelson-2019" TOTAL_1="106" TOTAL_2="301" VAR="0.16923845521926548" WEIGHT="1.5644608771539033"/>
<DICH_DATA CI_END="0.0" CI_START="0.0" EFFECT_SIZE="0.0" ESTIMABLE="NO" EVENTS_1="2" EVENTS_2="5" EXCLUDED="YES" LOG_CI_END="0.0" LOG_CI_START="0.0" LOG_EFFECT_SIZE="0.0" MODIFIED="2025-11-30 22:19:32 +0800" MODIFIED_BY="[Empty name]" ORDER="586" O_E="0.0" SE="0.0" STUDY_ID="STD-Pierluigi-2018" TOTAL_1="23" TOTAL_2="42" VAR="0.0" WEIGHT="0.0"/>
<DICH_DATA CI_END="0.0" CI_START="0.0" EFFECT_SIZE="0.0" ESTIMABLE="NO" EVENTS_1="69" EVENTS_2="888" EXCLUDED="YES" LOG_CI_END="0.0" LOG_CI_START="0.0" LOG_EFFECT_SIZE="0.0" MODIFIED="2025-11-30 22:19:32 +0800" MODIFIED_BY="[Empty name]" ORDER="587" O_E="0.0" SE="0.0" STUDY_ID="STD-Seder-2022" TOTAL_1="2133" TOTAL_2="5975" VAR="0.0" WEIGHT="0.0"/>
<DICH_DATA CI_END="48.934492287347744" CI_START="0.0780920410579455" EFFECT_SIZE="1.9548387096774194" ESTIMABLE="YES" EVENTS_1="1" EVENTS_2="0" LOG_CI_END="1.6896150867195074" LOG_CI_START="-1.1073932260554804" LOG_EFFECT_SIZE="0.2911109303320135" MODIFIED="2025-11-30 22:20:10 +0800" MODIFIED_BY="[Empty name]" ORDER="108" O_E="0.0" SE="1.642976528338472" STUDY_ID="STD-Shahoud-2024" TOTAL_1="78" TOTAL_2="50" VAR="2.699371872671138" WEIGHT="0.05868774941442723"/>
<DICH_DATA CI_END="0.0" CI_START="0.0" EFFECT_SIZE="0.0" ESTIMABLE="NO" EVENTS_1="0" EVENTS_2="4" EXCLUDED="YES" LOG_CI_END="0.0" LOG_CI_START="0.0" LOG_EFFECT_SIZE="0.0" MODIFIED="2025-11-30 22:19:33 +0800" MODIFIED_BY="[Empty name]" ORDER="588" O_E="0.0" SE="0.0" STUDY_ID="STD-Tong-2019" TOTAL_1="49" TOTAL_2="73" VAR="0.0" WEIGHT="0.0"/>
<DICH_DATA CI_END="3.0767313020944442" CI_START="0.12427669020358979" EFFECT_SIZE="0.6183574879227053" ESTIMABLE="YES" EVENTS_1="2" EVENTS_2="9" LOG_CI_END="0.48808956998385433" LOG_CI_START="-0.9056103216019531" LOG_EFFECT_SIZE="-0.2087603758090494" MODIFIED="2025-11-30 22:19:42 +0800" MODIFIED_BY="[Empty name]" ORDER="589" O_E="0.0" SE="0.818666215243231" STUDY_ID="STD-Worrell-2018" TOTAL_1="25" TOTAL_2="73" VAR="0.6702143719806763" WEIGHT="0.4158755330460136"/>
<DICH_DATA CI_END="4.109448201543557" CI_START="0.7075067146074884" EFFECT_SIZE="1.705128205128205" ESTIMABLE="YES" EVENTS_1="16" EVENTS_2="8" LOG_CI_END="0.613783510656328" LOG_CI_START="-0.1502694341031173" LOG_EFFECT_SIZE="0.23175703827660538" MODIFIED="2025-11-30 22:20:23 +0800" MODIFIED_BY="[Empty name]" ORDER="268" O_E="0.0" SE="0.44880848187477207" STUDY_ID="STD-Yang-2017" TOTAL_1="172" TOTAL_2="141" VAR="0.20142905340273762" WEIGHT="0.785035594351988"/>
<DICH_DATA CI_END="1.06116499437951" CI_START="0.09022424262212476" EFFECT_SIZE="0.30942334739803096" ESTIMABLE="YES" EVENTS_1="3" EVENTS_2="18" LOG_CI_END="0.02578291507719215" LOG_CI_START="-1.0446767548923122" LOG_EFFECT_SIZE="-0.5094469199075601" MODIFIED="2025-11-30 22:20:14 +0800" MODIFIED_BY="[Empty name]" ORDER="109" O_E="0.0" SE="0.6287933090009121" STUDY_ID="STD-Zhan-2024" TOTAL_1="240" TOTAL_2="458" VAR="0.3953810254443166" WEIGHT="1.2033294045753973"/>
<DICH_DATA CI_END="0.0" CI_START="0.0" EFFECT_SIZE="0.0" ESTIMABLE="NO" EVENTS_1="1" EVENTS_2="3" EXCLUDED="YES" LOG_CI_END="0.0" LOG_CI_START="0.0" LOG_EFFECT_SIZE="0.0" MODIFIED="2025-11-30 22:19:35 +0800" MODIFIED_BY="[Empty name]" ORDER="269" O_E="0.0" SE="0.0" STUDY_ID="STD-Zhang-2020" TOTAL_1="257" TOTAL_2="257" VAR="0.0" WEIGHT="0.0"/>
<DICH_DATA CI_END="0.0" CI_START="0.0" EFFECT_SIZE="0.0" ESTIMABLE="NO" EVENTS_1="13" EVENTS_2="46" EXCLUDED="YES" LOG_CI_END="0.0" LOG_CI_START="0.0" LOG_EFFECT_SIZE="0.0" MODIFIED="2025-11-30 22:19:35 +0800" MODIFIED_BY="[Empty name]" ORDER="266" O_E="0.0" SE="0.0" STUDY_ID="STD-Zhou-2024" TOTAL_1="1190" TOTAL_2="868" VAR="0.0" WEIGHT="0.0"/>
</DICH_OUTCOME>
<DICH_OUTCOME CHI2="9.74004787212628" CI_END="0.5490765486258137" CI_START="0.4381898718023586" CI_STUDY="95" CI_TOTAL="95" DF="5" EFFECT_MEASURE="OR" EFFECT_SIZE="0.4905097169802315" ESTIMABLE="YES" EVENTS_1="394" EVENTS_2="2229" I2="48.66555005023311" I2_Q="0.0" ID="CMP-005.02" LOG_CI_END="-0.26036710486082615" LOG_CI_START="-0.3583376648199989" LOG_EFFECT_SIZE="-0.3093523848404125" METHOD="MH" MODIFIED="2025-11-30 22:24:51 +0800" MODIFIED_BY="[Empty name]" NO="2" P_CHI2="0.08294510677182798" P_Q="1.0" P_Z="3.4557990675876364E-35" Q="0.0" RANDOM="NO" SCALE="73.82183231564369" SORT_BY="STUDY" STUDIES="6" SUBGROUPS="NO" SUBGROUP_TEST="YES" SWAP_EVENTS="NO" TAU2="0.0" TOTALS="YES" TOTAL_1="5250" TOTAL_2="15302" WEIGHT="100.00000000000001" Z="12.377586349847434">
<NAME>&#36716;&#24320;&#25918;&#32954;&#21494;&#20122;&#32452;</NAME>
<GROUP_LABEL_1>Experimental (RATS)</GROUP_LABEL_1>
<GROUP_LABEL_2>Control (VATS)</GROUP_LABEL_2>
<GRAPH_LABEL_1>RATS</GRAPH_LABEL_1>
<GRAPH_LABEL_2>VATS</GRAPH_LABEL_2>
<DICH_DATA CI_END="0.5376629166228606" CI_START="0.4259974262619551" EFFECT_SIZE="0.4785843903407577" ESTIMABLE="YES" EVENTS_1="364" EVENTS_2="2161" LOG_CI_END="-0.2694899163989181" LOG_CI_START="-0.37059302475551426" LOG_EFFECT_SIZE="-0.3200414705772162" MODIFIED="2025-11-30 22:23:36 +0800" MODIFIED_BY="[Empty name]" ORDER="270" O_E="0.0" SE="0.0593884663171224" STUDY_ID="STD-Cui-2020" TOTAL_1="4629" TOTAL_2="14279" VAR="0.003526989931499982" WEIGHT="95.97261084145828"/>
<DICH_DATA CI_END="1.4847631427173111" CI_START="0.2960140689437396" EFFECT_SIZE="0.6629560915275201" ESTIMABLE="YES" EVENTS_1="8" EVENTS_2="33" LOG_CI_END="0.1716571782220637" LOG_CI_START="-0.5286876473213635" LOG_EFFECT_SIZE="-0.17851523454964993" MODIFIED="2025-11-30 22:23:47 +0800" MODIFIED_BY="[Empty name]" ORDER="271" O_E="0.0" SE="0.4113860172870068" STUDY_ID="STD-Nelson-2019" TOTAL_1="106" TOTAL_2="301" VAR="0.16923845521926548" WEIGHT="1.5644608771539033"/>
<DICH_DATA CI_END="48.934492287347744" CI_START="0.0780920410579455" EFFECT_SIZE="1.9548387096774194" ESTIMABLE="YES" EVENTS_1="1" EVENTS_2="0" LOG_CI_END="1.6896150867195074" LOG_CI_START="-1.1073932260554804" LOG_EFFECT_SIZE="0.2911109303320135" MODIFIED="2025-11-30 22:24:00 +0800" MODIFIED_BY="[Empty name]" ORDER="272" O_E="0.0" SE="1.642976528338472" STUDY_ID="STD-Shahoud-2024" TOTAL_1="78" TOTAL_2="50" VAR="2.699371872671138" WEIGHT="0.05868774941442723"/>
<DICH_DATA CI_END="3.0767313020944442" CI_START="0.12427669020358979" EFFECT_SIZE="0.6183574879227053" ESTIMABLE="YES" EVENTS_1="2" EVENTS_2="9" LOG_CI_END="0.48808956998385433" LOG_CI_START="-0.9056103216019531" LOG_EFFECT_SIZE="-0.2087603758090494" MODIFIED="2025-11-30 22:24:11 +0800" MODIFIED_BY="[Empty name]" ORDER="273" O_E="0.0" SE="0.818666215243231" STUDY_ID="STD-Worrell-2018" TOTAL_1="25" TOTAL_2="73" VAR="0.6702143719806763" WEIGHT="0.4158755330460136"/>
<DICH_DATA CI_END="4.109448201543557" CI_START="0.7075067146074884" EFFECT_SIZE="1.705128205128205" ESTIMABLE="YES" EVENTS_1="16" EVENTS_2="8" LOG_CI_END="0.613783510656328" LOG_CI_START="-0.1502694341031173" LOG_EFFECT_SIZE="0.23175703827660538" MODIFIED="2025-11-30 22:24:20 +0800" MODIFIED_BY="[Empty name]" ORDER="274" O_E="0.0" SE="0.44880848187477207" STUDY_ID="STD-Yang-2017" TOTAL_1="172" TOTAL_2="141" VAR="0.20142905340273762" WEIGHT="0.785035594351988"/>
<DICH_DATA CI_END="1.06116499437951" CI_START="0.09022424262212476" EFFECT_SIZE="0.30942334739803096" ESTIMABLE="YES" EVENTS_1="3" EVENTS_2="18" LOG_CI_END="0.02578291507719215" LOG_CI_START="-1.0446767548923122" LOG_EFFECT_SIZE="-0.5094469199075601" MODIFIED="2025-11-30 22:24:30 +0800" MODIFIED_BY="[Empty name]" ORDER="275" O_E="0.0" SE="0.6287933090009121" STUDY_ID="STD-Zhan-2024" TOTAL_1="240" TOTAL_2="458" VAR="0.3953810254443166" WEIGHT="1.2033294045753973"/>
</DICH_OUTCOME>
</COMPARISON>
<COMPARISON ID="CMP-006" MODIFIED="2025-11-30 22:34:38 +0800" MODIFIED_BY="[Empty name]" NO="6">
<NAME>5&#24180;&#29983;&#23384;&#29575;</NAME>
<DICH_OUTCOME CHI2="5.358857031916545" CI_END="1.7227829130045302" CI_START="1.0432266573491957" CI_STUDY="95" CI_TOTAL="95" DF="4" EFFECT_MEASURE="OR" EFFECT_SIZE="1.3406166714135799" ESTIMABLE="YES" EVENTS_1="603" EVENTS_2="540" I2="25.357217477969602" I2_Q="0.0" ID="CMP-006.01" LOG_CI_END="0.2362305556697096" LOG_CI_START="0.018378675964285277" LOG_EFFECT_SIZE="0.12730461581699745" METHOD="MH" MODIFIED="2025-11-30 22:34:38 +0800" MODIFIED_BY="[Empty name]" NO="1" P_CHI2="0.252417601383652" P_Q="1.0" P_Z="0.0219829961614564" Q="0.0" RANDOM="NO" SCALE="56.667456099487666" SORT_BY="STUDY" STUDIES="5" SUBGROUPS="NO" SUBGROUP_TEST="YES" SWAP_EVENTS="NO" TAU2="0.0" TOTALS="YES" TOTAL_1="784" TOTAL_2="723" WEIGHT="99.99999999999997" Z="2.290661548611926">
<NAME>New Outcome</NAME>
<GROUP_LABEL_1>Experimental (RATS)</GROUP_LABEL_1>
<GROUP_LABEL_2>Control (VATS)</GROUP_LABEL_2>
<GRAPH_LABEL_1>RATS</GRAPH_LABEL_1>
<GRAPH_LABEL_2>VATS</GRAPH_LABEL_2>
<DICH_DATA CI_END="1.568741384447905" CI_START="0.7664534761620555" EFFECT_SIZE="1.0965250965250966" ESTIMABLE="YES" EVENTS_1="284" EVENTS_2="148" LOG_CI_END="0.19555135367961018" LOG_CI_START="-0.11551420174803848" LOG_EFFECT_SIZE="0.04001857596578586" MODIFIED="2025-09-02 17:39:01 +0800" MODIFIED_BY="[Empty name]" ORDER="111" O_E="0.0" SE="0.1827214470575338" STUDY_ID="STD-Fabbri-2023" TOTAL_1="403" TOTAL_2="216" VAR="0.033387127214799125" WEIGHT="53.96249313754806"/>
<DICH_DATA CI_END="47.694200204049004" CI_START="0.07614220299947089" EFFECT_SIZE="1.9056603773584906" ESTIMABLE="YES" EVENTS_1="50" EVENTS_2="79" LOG_CI_END="1.6784655703918858" LOG_CI_START="-1.1183745620281789" LOG_EFFECT_SIZE="0.28004550418185353" MODIFIED="2025-11-30 22:30:04 +0800" MODIFIED_BY="[Empty name]" ORDER="158" O_E="0.0" SE="1.642877738365484" STUDY_ID="STD-Qianjun-2020" TOTAL_1="50" TOTAL_2="80" VAR="2.6990472632168876" WEIGHT="0.5711329027869491"/>
<DICH_DATA CI_END="3.204073345774302" CI_START="0.38745559286935327" EFFECT_SIZE="1.1141975308641976" ESTIMABLE="YES" EVENTS_1="19" EVENTS_2="54" LOG_CI_END="0.5057024491414321" LOG_CI_START="-0.4117780657433406" LOG_EFFECT_SIZE="0.04696219169904581" MODIFIED="2025-09-02 17:38:36 +0800" MODIFIED_BY="[Empty name]" ORDER="112" O_E="0.0" SE="0.5389325960451102" STUDY_ID="STD-Worrell-2018" TOTAL_1="25" TOTAL_2="73" VAR="0.290448343079922" WEIGHT="6.27036631661975"/>
<DICH_DATA CI_END="4.311230952288123" CI_START="1.3488456958135964" EFFECT_SIZE="2.411469534050179" ESTIMABLE="YES" EVENTS_1="116" EVENTS_2="155" LOG_CI_END="0.6346012885968016" LOG_CI_START="0.12996227043571462" LOG_EFFECT_SIZE="0.3822817795162582" MODIFIED="2025-09-02 17:39:59 +0800" MODIFIED_BY="[Empty name]" ORDER="113" O_E="0.0" SE="0.2964274572712498" STUDY_ID="STD-Xingchi-2018" TOTAL_1="134" TOTAL_2="213" VAR="0.08786923742429861" WEIGHT="15.249257820918025"/>
<DICH_DATA CI_END="2.1104369401392686" CI_START="0.7457732352156177" EFFECT_SIZE="1.2545546558704452" ESTIMABLE="YES" EVENTS_1="134" EVENTS_2="104" LOG_CI_END="0.32437237996415536" LOG_CI_START="-0.1273932069317312" LOG_EFFECT_SIZE="0.09848958651621208" MODIFIED="2025-11-30 22:33:41 +0800" MODIFIED_BY="[Empty name]" ORDER="157" O_E="0.0" SE="0.2653693420183651" STUDY_ID="STD-Yang-2017" TOTAL_1="172" TOTAL_2="141" VAR="0.07042088768326003" WEIGHT="23.94674982212719"/>
</DICH_OUTCOME>
</COMPARISON>
<COMPARISON ID="CMP-007" MODIFIED="2025-11-30 23:05:24 +0800" MODIFIED_BY="[Empty name]" NO="7">
<NAME>&#24635;&#36153;&#29992;</NAME>
<CONT_OUTCOME CHI2="86.48620155942912" CI_END="3.918270701709718" CI_START="2.96185215144888" CI_STUDY="95" CI_TOTAL="95" DF="8" EFFECT_MEASURE="MD" EFFECT_SIZE="3.440061426579299" ESTIMABLE="YES" I2="90.74996952606043" I2_Q="0.0" ID="CMP-007.01" MODIFIED="2025-11-30 23:05:24 +0800" MODIFIED_BY="[Empty name]" NO="1" P_CHI2="-1.652118442052597E-10" P_Q="1.0" P_Z="3.837773958268659E-45" Q="0.0" RANDOM="YES" SCALE="8.015428575245348" SORT_BY="STUDY" STUDIES="9" SUBGROUPS="NO" SUBGROUP_TEST="YES" TAU2="0.3762709009539058" TOTALS="YES" TOTAL_1="2485" TOTAL_2="3182" UNITS="" WEIGHT="100.00000000000001" Z="14.099259155653337">
<NAME>New Outcome</NAME>
<GROUP_LABEL_1>Experimental (RATS)</GROUP_LABEL_1>
<GROUP_LABEL_2>Control (VATS)</GROUP_LABEL_2>
<GRAPH_LABEL_1>RATS</GRAPH_LABEL_1>
<GRAPH_LABEL_2>VATS</GRAPH_LABEL_2>
<CONT_DATA CI_END="1.5058923934982227" CI_START="-1.565892393498225" EFFECT_SIZE="-0.030000000000001137" ESTIMABLE="YES" MEAN_1="17.22" MEAN_2="17.25" MODIFIED="2025-11-30 23:05:07 +0800" MODIFIED_BY="[Empty name]" ORDER="96" SD_1="7.32" SD_2="8.35" SE="0.7836329675510096" STUDY_ID="STD-Kneuertz-2019" TOTAL_1="296" TOTAL_2="161" WEIGHT="6.011051268663693"/>
<CONT_DATA CI_END="6.958202233499173" CI_START="5.041797766500827" EFFECT_SIZE="6.0" ESTIMABLE="YES" MEAN_1="32.1" MEAN_2="26.1" MODIFIED="2025-11-30 23:05:08 +0800" MODIFIED_BY="[Empty name]" ORDER="234" SD_1="4.5" SD_2="3.8" SE="0.48888767398653743" STUDY_ID="STD-Nelson-2019" TOTAL_1="106" TOTAL_2="301" WEIGHT="9.675324884046287"/>
<CONT_DATA CI_END="3.3322685267440413" CI_START="0.10773147325595978" EFFECT_SIZE="1.7200000000000006" ESTIMABLE="YES" MEAN_1="7.61" MEAN_2="5.89" MODIFIED="2025-11-30 22:59:03 +0800" MODIFIED_BY="[Empty name]" ORDER="37" SD_1="3.61" SD_2="2.15" SE="0.8226010985208959" STUDY_ID="STD-Pierluigi-2018" TOTAL_1="23" TOTAL_2="42" WEIGHT="5.653725953091637"/>
<CONT_DATA CI_END="3.456539629249445" CI_START="1.9034603707505546" EFFECT_SIZE="2.6799999999999997" ESTIMABLE="YES" MEAN_1="28.71" MEAN_2="26.03" MODIFIED="2025-11-30 23:05:09 +0800" MODIFIED_BY="[Empty name]" ORDER="38" SD_1="6.58" SD_2="5.96" SE="0.3962009686783484" STUDY_ID="STD-Rajwanth-2020" TOTAL_1="338" TOTAL_2="1230" WEIGHT="11.163801701028818"/>
<CONT_DATA CI_END="4.275803649110945" CI_START="3.704196350889055" EFFECT_SIZE="3.99" ESTIMABLE="YES" MEAN_1="8.51" MEAN_2="4.52" MODIFIED="2025-11-30 23:05:09 +0800" MODIFIED_BY="[Empty name]" ORDER="97" SD_1="0.92" SD_2="1.15" SE="0.1458208678145761" STUDY_ID="STD-Wang-2024" TOTAL_1="102" TOTAL_2="102" WEIGHT="14.974931534356383"/>
<CONT_DATA CI_END="3.5826629436735518" CI_START="0.8373370563264502" EFFECT_SIZE="2.210000000000001" ESTIMABLE="YES" MEAN_1="13.24" MEAN_2="11.03" MODIFIED="2025-11-30 22:44:41 +0800" MODIFIED_BY="[Empty name]" ORDER="39" SD_1="3.24" SD_2="2.27" SE="0.7003511056840538" STUDY_ID="STD-Worrell-2018" TOTAL_1="25" TOTAL_2="73" WEIGHT="6.868148215626362"/>
<CONT_DATA CI_END="4.43799297285208" CI_START="3.9220070271479193" EFFECT_SIZE="4.18" ESTIMABLE="YES" MEAN_1="12.01" MEAN_2="7.83" MODIFIED="2025-11-30 23:05:10 +0800" MODIFIED_BY="[Empty name]" ORDER="176" SD_1="1.67" SD_2="1.29" SE="0.13163148654112827" STUDY_ID="STD-Zhang-2020" TOTAL_1="257" TOTAL_2="257" WEIGHT="15.124715081810747"/>
<CONT_DATA CI_END="3.936485832560761" CI_START="3.4235141674392384" EFFECT_SIZE="3.6799999999999997" ESTIMABLE="YES" MEAN_1="10.5" MEAN_2="6.82" MODIFIED="2025-11-30 23:05:10 +0800" MODIFIED_BY="[Empty name]" ORDER="98" SD_1="0.89" SD_2="1.32" SE="0.130862523283024" STUDY_ID="STD-Zhang-2024" TOTAL_1="148" TOTAL_2="148" WEIGHT="15.132475450561152"/>
<CONT_DATA CI_END="3.6198379026889844" CI_START="3.220162097311017" EFFECT_SIZE="3.420000000000001" ESTIMABLE="YES" MEAN_1="9.72" MEAN_2="6.3" MODIFIED="2025-11-30 23:05:11 +0800" MODIFIED_BY="[Empty name]" ORDER="177" SD_1="1.95" SD_2="2.5" SE="0.10195998715551896" STUDY_ID="STD-Zhou-2024" TOTAL_1="1190" TOTAL_2="868" WEIGHT="15.395825910814928"/>
</CONT_OUTCOME>
<CONT_OUTCOME CHI2="1.240887930241396" CI_END="3.062917139111833" CI_START="1.816264917203535" CI_STUDY="95" CI_TOTAL="95" DF="2" EFFECT_MEASURE="MD" EFFECT_SIZE="2.439591028157684" ESTIMABLE="YES" I2="0.0" I2_Q="0.0" ID="CMP-007.02" MODIFIED="2025-11-30 23:03:59 +0800" MODIFIED_BY="[Empty name]" NO="2" P_CHI2="0.5377059763609687" P_Q="1.0" P_Z="1.707118865092152E-14" Q="0.0" RANDOM="NO" SCALE="5.83334357983154" SORT_BY="STUDY" STUDIES="3" SUBGROUPS="NO" SUBGROUP_TEST="YES" TAU2="0.0" TOTALS="YES" TOTAL_1="386" TOTAL_2="1345" UNITS="" WEIGHT="100.0" Z="7.670961424793938">
<NAME>&#20013;&#20301;&#24180;&#40836;&#22312;65&#23681;&#20197;&#19978;</NAME>
<GROUP_LABEL_1>Experimental (RATS)</GROUP_LABEL_1>
<GROUP_LABEL_2>Control (VATS)</GROUP_LABEL_2>
<GRAPH_LABEL_1>RATS</GRAPH_LABEL_1>
<GRAPH_LABEL_2>VATS</GRAPH_LABEL_2>
<CONT_DATA CI_END="3.3322685267440413" CI_START="0.10773147325595978" EFFECT_SIZE="1.7200000000000006" ESTIMABLE="YES" MEAN_1="7.61" MEAN_2="5.89" MODIFIED="2025-11-30 23:03:17 +0800" MODIFIED_BY="[Empty name]" ORDER="276" SD_1="3.61" SD_2="2.15" SE="0.8226010985208959" STUDY_ID="STD-Pierluigi-2018" TOTAL_1="23" TOTAL_2="42" WEIGHT="14.94706376228354"/>
<CONT_DATA CI_END="3.456539629249445" CI_START="1.9034603707505546" EFFECT_SIZE="2.6799999999999997" ESTIMABLE="YES" MEAN_1="28.71" MEAN_2="26.03" MODIFIED="2025-11-30 23:03:28 +0800" MODIFIED_BY="[Empty name]" ORDER="277" SD_1="6.58" SD_2="5.96" SE="0.3962009686783484" STUDY_ID="STD-Rajwanth-2020" TOTAL_1="338" TOTAL_2="1230" WEIGHT="64.43226395593058"/>
<CONT_DATA CI_END="3.5826629436735518" CI_START="0.8373370563264502" EFFECT_SIZE="2.210000000000001" ESTIMABLE="YES" MEAN_1="13.24" MEAN_2="11.03" MODIFIED="2025-11-30 23:03:39 +0800" MODIFIED_BY="[Empty name]" ORDER="278" SD_1="3.24" SD_2="2.27" SE="0.7003511056840538" STUDY_ID="STD-Worrell-2018" TOTAL_1="25" TOTAL_2="73" WEIGHT="20.620672281785883"/>
</CONT_OUTCOME>
</COMPARISON>
<COMPARISON ID="CMP-008" MODIFIED="2025-11-30 23:34:43 +0800" MODIFIED_BY="[Empty name]" NO="8">
<NAME>&#24635;&#24182;&#21457;&#30151;</NAME>
<DICH_OUTCOME CHI2="79.72938639742577" CI_END="1.110554823461211" CI_START="0.7141201813730226" CI_STUDY="95" CI_TOTAL="95" DF="15" EFFECT_MEASURE="OR" EFFECT_SIZE="0.8905445592191359" ESTIMABLE="YES" EVENTS_1="1943" EVENTS_2="4092" I2="81.18635966263462" I2_Q="0.0" ID="CMP-008.01" LOG_CI_END="0.04554000272148924" LOG_CI_START="-0.14622869338498048" LOG_EFFECT_SIZE="-0.05034434533174564" METHOD="MH" MODIFIED="2025-11-30 23:34:43 +0800" MODIFIED_BY="[Empty name]" NO="1" P_CHI2="-1.23410615060493E-10" P_Q="1.0" P_Z="0.3034399478113312" Q="0.0" RANDOM="YES" SCALE="48.01" SORT_BY="STUDY" STUDIES="16" SUBGROUPS="NO" SUBGROUP_TEST="YES" SWAP_EVENTS="NO" TAU2="0.11064730624400101" TOTALS="YES" TOTAL_1="6333" TOTAL_2="12431" WEIGHT="99.99999999999999" Z="1.0290845761467289">
<NAME>New Outcome</NAME>
<GROUP_LABEL_1>Experimental (RATS)</GROUP_LABEL_1>
<GROUP_LABEL_2>Control (RATS)</GROUP_LABEL_2>
<GRAPH_LABEL_1>RATS</GRAPH_LABEL_1>
<GRAPH_LABEL_2>VATS</GRAPH_LABEL_2>
<DICH_DATA CI_END="4.470783091090191" CI_START="0.5703000510723426" EFFECT_SIZE="1.596774193548387" ESTIMABLE="YES" EVENTS_1="11" EVENTS_2="8" LOG_CI_END="0.6503835997209114" LOG_CI_START="-0.24389658952231932" LOG_EFFECT_SIZE="0.203243505099296" MODIFIED="2025-11-30 23:19:07 +0800" MODIFIED_BY="[Empty name]" ORDER="58" O_E="0.0" SE="0.5253046099198043" STUDY_ID="STD-Barman-2025" TOTAL_1="42" TOTAL_2="44" VAR="0.27594493320299773" WEIGHT="3.2822941832109236"/>
<DICH_DATA CI_END="1.0983694112805122" CI_START="0.8734459737735748" EFFECT_SIZE="0.9794724804704904" ESTIMABLE="YES" EVENTS_1="685" EVENTS_2="1285" LOG_CI_END="0.040748429639239594" LOG_CI_START="-0.05876395275048371" LOG_EFFECT_SIZE="-0.009007761555622032" MODIFIED="2025-11-30 23:19:08 +0800" MODIFIED_BY="[Empty name]" ORDER="47" O_E="0.0" SE="0.05845406600996077" STUDY_ID="STD-Benjamin-2025" TOTAL_1="1995" TOTAL_2="3692" VAR="0.003416877833096851" WEIGHT="11.124521418166562"/>
<DICH_DATA CI_END="1.5976376270296908" CI_START="0.5053876276180012" EFFECT_SIZE="0.8985690235690236" ESTIMABLE="YES" EVENTS_1="35" EVENTS_2="44" LOG_CI_END="0.20347828034219814" LOG_CI_START="-0.2963753942384247" LOG_EFFECT_SIZE="-0.04644855694811327" MODIFIED="2025-11-30 23:33:45 +0800" MODIFIED_BY="[Empty name]" ORDER="48" O_E="0.0" SE="0.2936165227642522" STUDY_ID="STD-Duclos-2018" TOTAL_1="89" TOTAL_2="105" VAR="0.08621066244017063" WEIGHT="6.4458120100138725"/>
<DICH_DATA CI_END="1.162985634486731" CI_START="0.5856668031645593" EFFECT_SIZE="0.8253012048192772" ESTIMABLE="YES" EVENTS_1="137" EVENTS_2="83" LOG_CI_END="0.06557435023861669" LOG_CI_START="-0.23234939200591329" LOG_EFFECT_SIZE="-0.0833875208836483" MODIFIED="2025-11-30 23:19:11 +0800" MODIFIED_BY="[Empty name]" ORDER="49" O_E="0.0" SE="0.17500188094074545" STUDY_ID="STD-Fabbri-2023" TOTAL_1="403" TOTAL_2="216" VAR="0.030625658332798844" WEIGHT="8.98196949864073"/>
<DICH_DATA CI_END="6.943846269287301" CI_START="1.089093811516106" EFFECT_SIZE="2.75" ESTIMABLE="YES" EVENTS_1="22" EVENTS_2="13" LOG_CI_END="0.8416000973730334" LOG_CI_START="0.037065290287491795" LOG_EFFECT_SIZE="0.43933269383026263" MODIFIED="2025-11-30 23:33:45 +0800" MODIFIED_BY="[Empty name]" ORDER="51" O_E="0.0" SE="0.4725877281935713" STUDY_ID="STD-Giulia-2021" TOTAL_1="38" TOTAL_2="39" VAR="0.22333916083916086" WEIGHT="3.799284054510547"/>
<DICH_DATA CI_END="2.0069980753003613" CI_START="0.9178630893397234" EFFECT_SIZE="1.357258064516129" ESTIMABLE="YES" EVENTS_1="136" EVENTS_2="62" LOG_CI_END="0.30254695600176895" LOG_CI_START="-0.037222094374591466" LOG_EFFECT_SIZE="0.13266243081358875" MODIFIED="2025-11-30 23:33:46 +0800" MODIFIED_BY="[Empty name]" ORDER="59" O_E="0.0" SE="0.19958202207499856" STUDY_ID="STD-Kneuertz-2019" TOTAL_1="296" TOTAL_2="161" VAR="0.03983298353554521" WEIGHT="8.432396433249313"/>
<DICH_DATA CI_END="1.5238141215819576" CI_START="0.18666610344124293" EFFECT_SIZE="0.5333333333333333" ESTIMABLE="YES" EVENTS_1="8" EVENTS_2="21" LOG_CI_END="0.18293199397560786" LOG_CI_START="-0.7289345381030832" LOG_EFFECT_SIZE="-0.27300127206373764" MODIFIED="2025-11-30 23:19:26 +0800" MODIFIED_BY="[Empty name]" ORDER="52" O_E="0.0" SE="0.5356349147551548" STUDY_ID="STD-Pierluigi-2018" TOTAL_1="23" TOTAL_2="42" VAR="0.2869047619047619" WEIGHT="3.191806961840647"/>
<DICH_DATA CI_END="4.1446574196758466" CI_START="0.4688124583594878" EFFECT_SIZE="1.393939393939394" ESTIMABLE="YES" EVENTS_1="6" EVENTS_2="11" LOG_CI_END="0.6174886393753102" LOG_CI_START="-0.329000855767937" LOG_EFFECT_SIZE="0.14424389180368663" MODIFIED="2025-11-30 23:19:28 +0800" MODIFIED_BY="[Empty name]" ORDER="53" O_E="0.0" SE="0.5559726146457062" STUDY_ID="STD-Qianjun-2020" TOTAL_1="33" TOTAL_2="80" VAR="0.309105548235983" WEIGHT="3.022991851677513"/>
<DICH_DATA CI_END="0.5006952100641477" CI_START="0.3035298647260042" EFFECT_SIZE="0.38984092830246675" ESTIMABLE="YES" EVENTS_1="95" EVENTS_2="429" LOG_CI_END="-0.3004265632898459" LOG_CI_START="-0.5177985716476565" LOG_EFFECT_SIZE="-0.40911256746875124" MODIFIED="2025-11-30 23:33:46 +0800" MODIFIED_BY="[Empty name]" ORDER="54" O_E="0.0" SE="0.127685393718173" STUDY_ID="STD-Rajwanth-2020" TOTAL_1="550" TOTAL_2="1230" VAR="0.016303559768964856" WEIGHT="9.995280053322134"/>
<DICH_DATA CI_END="1.037962915718547" CI_START="0.8392578018514726" EFFECT_SIZE="0.9333372782918794" ESTIMABLE="YES" EVENTS_1="668" EVENTS_2="1961" LOG_CI_END="0.016181837340468793" LOG_CI_START="-0.07610461280226856" LOG_EFFECT_SIZE="-0.02996138773089987" MODIFIED="2025-11-30 23:19:36 +0800" MODIFIED_BY="[Empty name]" ORDER="55" O_E="0.0" SE="0.0542095176391397" STUDY_ID="STD-Seder-2022" TOTAL_1="2133" TOTAL_2="5975" VAR="0.0029386718026681983" WEIGHT="11.171356540945661"/>
<DICH_DATA CI_END="1.5024197819749268" CI_START="0.02400359155057073" EFFECT_SIZE="0.18990384615384615" ESTIMABLE="YES" EVENTS_1="1" EVENTS_2="16" LOG_CI_END="0.1767912932034471" LOG_CI_START="-1.6197237718760498" LOG_EFFECT_SIZE="-0.7214662393363014" MODIFIED="2025-11-30 23:19:36 +0800" MODIFIED_BY="[Empty name]" ORDER="56" O_E="0.0" SE="1.0552818421206913" STUDY_ID="STD-Sezen-2023" TOTAL_1="27" TOTAL_2="95" VAR="1.1136197663096399" WEIGHT="1.0364645813471158"/>
<DICH_DATA CI_END="0.5723248857151084" CI_START="0.15470676955659154" EFFECT_SIZE="0.2975609756097561" ESTIMABLE="YES" EVENTS_1="17" EVENTS_2="41" LOG_CI_END="-0.242357369776083" LOG_CI_START="-0.8104906823138915" LOG_EFFECT_SIZE="-0.5264240260449873" MODIFIED="2025-11-30 23:19:48 +0800" MODIFIED_BY="[Empty name]" ORDER="60" O_E="0.0" SE="0.3337243200899621" STUDY_ID="STD-Wang-2024" TOTAL_1="102" TOTAL_2="102" VAR="0.11137192181950749" WEIGHT="5.715313353167761"/>
<DICH_DATA CI_END="2.396502963954145" CI_START="0.2922194212461129" EFFECT_SIZE="0.8368421052631579" ESTIMABLE="YES" EVENTS_1="6" EVENTS_2="20" LOG_CI_END="0.3795779704561746" LOG_CI_START="-0.5342909237209295" LOG_EFFECT_SIZE="-0.07735647663237745" MODIFIED="2025-11-30 23:19:47 +0800" MODIFIED_BY="[Empty name]" ORDER="57" O_E="0.0" SE="0.5368111121636148" STUDY_ID="STD-Worrell-2018" TOTAL_1="25" TOTAL_2="73" VAR="0.288166170142337" WEIGHT="3.1817115868525776"/>
<DICH_DATA CI_END="2.706097196304699" CI_START="1.005845473508989" EFFECT_SIZE="1.649822904368359" ESTIMABLE="YES" EVENTS_1="51" EVENTS_2="35" LOG_CI_END="0.4323433913232121" LOG_CI_START="0.002531265852022772" LOG_EFFECT_SIZE="0.21743732858761744" MODIFIED="2025-11-30 23:33:47 +0800" MODIFIED_BY="[Empty name]" ORDER="171" O_E="0.0" SE="0.2524737701061113" STUDY_ID="STD-Yang-2017" TOTAL_1="172" TOTAL_2="172" VAR="0.06374300459159353" WEIGHT="7.276261236827691"/>
<DICH_DATA CI_END="2.009088412452483" CI_START="0.7857289236836752" EFFECT_SIZE="1.2564230481416812" ESTIMABLE="YES" EVENTS_1="46" EVENTS_2="38" LOG_CI_END="0.30299904884151824" LOG_CI_START="-0.10472725962713912" LOG_EFFECT_SIZE="0.09913589460718956" MODIFIED="2025-11-30 23:33:47 +0800" MODIFIED_BY="[Empty name]" ORDER="279" O_E="0.0" SE="0.23950045187226665" STUDY_ID="STD-Zhang-2020" TOTAL_1="257" TOTAL_2="257" VAR="0.05736046644701991" WEIGHT="7.552683060354532"/>
<DICH_DATA CI_END="1.3820594274225004" CI_START="0.37995421710138905" EFFECT_SIZE="0.7246511627906976" ESTIMABLE="YES" EVENTS_1="19" EVENTS_2="25" LOG_CI_END="0.14052671774641026" LOG_CI_START="-0.42026873090452965" LOG_EFFECT_SIZE="-0.1398710065790597" MODIFIED="2025-11-30 23:19:55 +0800" MODIFIED_BY="[Empty name]" ORDER="61" O_E="0.0" SE="0.3294140225198034" STUDY_ID="STD-Zhang-2024" TOTAL_1="148" TOTAL_2="148" VAR="0.10851359823267755" WEIGHT="5.789853175872415"/>
</DICH_OUTCOME>
</COMPARISON>
<COMPARISON ID="CMP-009" MODIFIED="2025-11-30 23:43:56 +0800" MODIFIED_BY="[Empty name]" NO="9">
<NAME>ICU&#20572;&#30041;&#26102;&#38388;</NAME>
<CONT_OUTCOME CHI2="199.79257902998012" CI_END="-0.5411474841495169" CI_START="-1.6651846790064515" CI_STUDY="95" CI_TOTAL="95" DF="5" EFFECT_MEASURE="MD" EFFECT_SIZE="-1.1031660815779842" ESTIMABLE="YES" I2="97.49740454611694" I2_Q="0.0" ID="CMP-009.01" MODIFIED="2025-11-30 23:43:56 +0800" MODIFIED_BY="[Empty name]" NO="1" P_CHI2="-1.339799382549245E-10" P_Q="1.0" P_Z="1.195033332668919E-4" Q="0.0" RANDOM="YES" SCALE="2.93" SORT_BY="STUDY" STUDIES="6" SUBGROUPS="NO" SUBGROUP_TEST="YES" TAU2="0.4721053286621885" TOTALS="YES" TOTAL_1="555" TOTAL_2="667" UNITS="" WEIGHT="99.99999999999999" Z="3.847142779175062">
<NAME>New Outcome</NAME>
<GROUP_LABEL_1>Experimental (RATS)</GROUP_LABEL_1>
<GROUP_LABEL_2>Control (VATS)</GROUP_LABEL_2>
<GRAPH_LABEL_1>RATS</GRAPH_LABEL_1>
<GRAPH_LABEL_2>VATS</GRAPH_LABEL_2>
<CONT_DATA CI_END="-2.038265896105677" CI_START="-2.7617341038943217" EFFECT_SIZE="-2.3999999999999995" ESTIMABLE="YES" MEAN_1="2.7" MEAN_2="5.1" MODIFIED="2025-11-30 23:42:01 +0800" MODIFIED_BY="[Empty name]" ORDER="65" SD_1="0.69" SD_2="1.0" SE="0.18456160763546411" STUDY_ID="STD-Barman-2025" TOTAL_1="42" TOTAL_2="44" WEIGHT="16.244645379897456"/>
<CONT_DATA CI_END="-0.2696267889127649" CI_START="-0.49037321108723486" EFFECT_SIZE="-0.3799999999999999" ESTIMABLE="YES" MEAN_1="1.07" MEAN_2="1.45" MODIFIED="2025-11-30 23:42:24 +0800" MODIFIED_BY="[Empty name]" ORDER="62" SD_1="0.12" SD_2="0.33" SE="0.05631389758069268" STUDY_ID="STD-Giulia-2021" TOTAL_1="38" TOTAL_2="39" WEIGHT="17.300504742469887"/>
<CONT_DATA CI_END="-1.3175645927031732" CI_START="-1.8824354072968261" EFFECT_SIZE="-1.5999999999999996" ESTIMABLE="YES" MEAN_1="4.4" MEAN_2="6.0" MODIFIED="2025-11-30 23:42:24 +0800" MODIFIED_BY="[Empty name]" ORDER="300" SD_1="1.2" SD_2="1.6" SE="0.1441023455148364" STUDY_ID="STD-Kneuertz-2019" TOTAL_1="296" TOTAL_2="161" WEIGHT="16.682920851388932"/>
<CONT_DATA CI_END="-0.046038295342909846" CI_START="-0.3539617046570902" EFFECT_SIZE="-0.2" ESTIMABLE="YES" MEAN_1="0.3" MEAN_2="0.5" MODIFIED="2025-11-30 23:42:24 +0800" MODIFIED_BY="[Empty name]" ORDER="280" SD_1="0.8" SD_2="0.2" SE="0.07855333356710656" STUDY_ID="STD-Nelson-2019" TOTAL_1="106" TOTAL_2="301" WEIGHT="17.19200956444298"/>
<CONT_DATA CI_END="-0.45062371792758765" CI_START="-1.0293762820724124" EFFECT_SIZE="-0.74" ESTIMABLE="YES" MEAN_1="1.12" MEAN_2="1.86" MODIFIED="2025-11-30 23:42:25 +0800" MODIFIED_BY="[Empty name]" ORDER="63" SD_1="0.26" SD_2="0.89" SE="0.14764367322816924" STUDY_ID="STD-Pierluigi-2018" TOTAL_1="23" TOTAL_2="42" WEIGHT="16.648022845039275"/>
<CONT_DATA CI_END="-0.9888779901094733" CI_START="-1.811122009890526" EFFECT_SIZE="-1.3999999999999997" ESTIMABLE="YES" MEAN_1="1.36" MEAN_2="2.76" MODIFIED="2025-11-30 23:42:16 +0800" MODIFIED_BY="[Empty name]" ORDER="64" SD_1="1.12" SD_2="1.23" SE="0.2097599818840572" STUDY_ID="STD-Qianjun-2020" TOTAL_1="50" TOTAL_2="80" WEIGHT="15.931896616761454"/>
</CONT_OUTCOME>
</COMPARISON>
<COMPARISON ID="CMP-010" MODIFIED="2025-12-01 23:01:06 +0800" MODIFIED_BY="[Empty name]" NO="10">
<NAME>&#26415;&#21518;&#24341;&#27969;&#37327;</NAME>
<CONT_OUTCOME CHI2="40.14937381685981" CI_END="27.386849619469725" CI_START="-68.01600267781578" CI_STUDY="95" CI_TOTAL="95" DF="4" EFFECT_MEASURE="MD" EFFECT_SIZE="-20.314576529173028" ESTIMABLE="YES" I2="90.0372045196872" I2_Q="0.0" ID="CMP-010.01" MODIFIED="2025-12-01 23:01:06 +0800" MODIFIED_BY="[Empty name]" NO="1" P_CHI2="4.019247079600774E-8" P_Q="1.0" P_Z="0.4038930494522961" Q="0.0" RANDOM="YES" SCALE="150.89883040939318" SORT_BY="STUDY" STUDIES="5" SUBGROUPS="NO" SUBGROUP_TEST="YES" TAU2="2572.2204810917865" TOTALS="YES" TOTAL_1="1512" TOTAL_2="1258" UNITS="" WEIGHT="100.0" Z="0.8346886366518984">
<NAME>New Outcome</NAME>
<GROUP_LABEL_1>Experimental (RATS)</GROUP_LABEL_1>
<GROUP_LABEL_2>Control (VATS)</GROUP_LABEL_2>
<GRAPH_LABEL_1>RATS</GRAPH_LABEL_1>
<GRAPH_LABEL_2>VATS</GRAPH_LABEL_2>
<CONT_DATA CI_END="-16.4199751999738" CI_START="-128.78002480002624" EFFECT_SIZE="-72.60000000000002" ESTIMABLE="YES" MEAN_1="275.0" MEAN_2="347.6" MODIFIED="2025-12-01 23:01:02 +0800" MODIFIED_BY="[Empty name]" ORDER="221" SD_1="145.42" SD_2="125.8" SE="28.66380466333417" STUDY_ID="STD-Dai-2018" TOTAL_1="45" TOTAL_2="45" WEIGHT="17.453234581931984"/>
<CONT_DATA CI_END="18.770561623798628" CI_START="-68.77056162379863" EFFECT_SIZE="-25.0" ESTIMABLE="YES" MEAN_1="125.0" MEAN_2="150.0" MODIFIED="2025-12-01 23:01:01 +0800" MODIFIED_BY="[Empty name]" ORDER="222" SD_1="95.0" SD_2="125.0" SE="22.33232955761189" STUDY_ID="STD-Sezen-2023" TOTAL_1="27" TOTAL_2="95" WEIGHT="19.28827170814078"/>
<CONT_DATA CI_END="-47.26177178410011" CI_START="-119.25822821589986" EFFECT_SIZE="-83.25999999999999" ESTIMABLE="YES" MEAN_1="185.44" MEAN_2="268.7" MODIFIED="2025-12-01 23:01:02 +0800" MODIFIED_BY="[Empty name]" ORDER="223" SD_1="109.14" SD_2="149.99" SE="18.366780461196893" STUDY_ID="STD-Wang-2024" TOTAL_1="102" TOTAL_2="102" WEIGHT="20.358199268731376"/>
<CONT_DATA CI_END="88.17872717032552" CI_START="17.521272829674473" EFFECT_SIZE="52.849999999999994" ESTIMABLE="YES" MEAN_1="297.77" MEAN_2="244.92" MODIFIED="2025-12-01 22:57:15 +0800" MODIFIED_BY="[Empty name]" ORDER="224" SD_1="149.73" SD_2="160.21" SE="18.02519201831973" STUDY_ID="STD-Zhang-2024" TOTAL_1="148" TOTAL_2="148" WEIGHT="20.445552794201188"/>
<CONT_DATA CI_END="30.684230262185146" CI_START="-1.0842302621852387" EFFECT_SIZE="14.799999999999955" ESTIMABLE="YES" MEAN_1="273.4" MEAN_2="258.6" MODIFIED="2025-12-01 23:01:03 +0800" MODIFIED_BY="[Empty name]" ORDER="225" SD_1="186.6" SD_2="177.8" SE="8.10434803265671" STUDY_ID="STD-Zhou-2024" TOTAL_1="1190" TOTAL_2="868" WEIGHT="22.45474164699468"/>
</CONT_OUTCOME>
</COMPARISON>
<COMPARISON ID="CMP-011" MODIFIED="2026-01-20 02:09:50 +0800" MODIFIED_BY="[Empty name]" NO="11">
<NAME>R0&#20999;&#38500;</NAME>
<DICH_OUTCOME CHI2="2.21159031395489" CI_END="1.5567385850066675" CI_START="1.0066717443610689" CI_STUDY="95" CI_TOTAL="95" DF="6" EFFECT_MEASURE="OR" EFFECT_SIZE="1.2518485319250265" ESTIMABLE="YES" EVENTS_1="2560" EVENTS_2="4145" I2="0.0" I2_Q="0.0" ID="CMP-011.01" LOG_CI_END="0.19221568988289264" LOG_CI_START="0.0028878788425524965" LOG_EFFECT_SIZE="0.09755178436272258" METHOD="MH" MODIFIED="2026-01-20 02:09:50 +0800" MODIFIED_BY="[Empty name]" NO="1" P_CHI2="0.8992464792672097" P_Q="1.0" P_Z="0.04340871107077188" Q="0.0" RANDOM="NO" SCALE="227.9963925930342" SORT_BY="STUDY" STUDIES="7" SUBGROUPS="NO" SUBGROUP_TEST="YES" SWAP_EVENTS="NO" TAU2="0.0" TOTALS="YES" TOTAL_1="2687" TOTAL_2="4419" WEIGHT="100.00000000000001" Z="2.0197559241607173">
<NAME>New Outcome</NAME>
<GROUP_LABEL_1>Experimental(RATS)</GROUP_LABEL_1>
<GROUP_LABEL_2>Control(VATS)</GROUP_LABEL_2>
<GRAPH_LABEL_1>RATS</GRAPH_LABEL_1>
<GRAPH_LABEL_2>VATS</GRAPH_LABEL_2>
<DICH_DATA CI_END="1.5813021389948725" CI_START="0.9881659130088333" EFFECT_SIZE="1.250035548263604" ESTIMABLE="YES" EVENTS_1="1889" EVENTS_2="3450" LOG_CI_END="0.19901485839622843" LOG_CI_START="-0.005170131267787431" LOG_EFFECT_SIZE="0.09692236356422052" MODIFIED="2025-11-30 23:48:34 +0800" MODIFIED_BY="[Empty name]" ORDER="69" O_E="0.0" SE="0.11993927366064264" STUDY_ID="STD-Benjamin-2025" TOTAL_1="1995" TOTAL_2="3692" VAR="0.014385429366242526" WEIGHT="86.29719981023646"/>
<DICH_DATA CI_END="4.8020805219672935" CI_START="0.1467635977805111" EFFECT_SIZE="0.8395061728395061" ESTIMABLE="YES" EVENTS_1="34" EVENTS_2="81" LOG_CI_END="0.6814294380935352" LOG_CI_START="-0.8333816504383621" LOG_EFFECT_SIZE="-0.07597610617241346" MODIFIED="2025-09-01 17:34:37 +0800" MODIFIED_BY="[Empty name]" ORDER="71" O_E="0.0" SE="0.8898075318394579" STUDY_ID="STD-Chongwu-2019" TOTAL_1="36" TOTAL_2="85" VAR="0.791757443718228" WEIGHT="1.7967374332927002"/>
<DICH_DATA CI_END="2.6481000221465716" CI_START="0.6615045085745144" EFFECT_SIZE="1.3235294117647058" ESTIMABLE="YES" EVENTS_1="72" EVENTS_2="80" LOG_CI_END="0.42293438493908947" LOG_CI_START="-0.17946719147291235" LOG_EFFECT_SIZE="0.12173359673308855" MODIFIED="2025-11-30 23:48:34 +0800" MODIFIED_BY="[Empty name]" ORDER="72" O_E="0.0" SE="0.35385366792030515" STUDY_ID="STD-Duclos-2018" TOTAL_1="89" TOTAL_2="105" VAR="0.12521241830065358" WEIGHT="9.407888253234274"/>
<DICH_DATA CI_END="75.9628541801322" CI_START="0.11847896050164364" EFFECT_SIZE="3.0" ESTIMABLE="YES" EVENTS_1="38" EVENTS_2="38" LOG_CI_END="1.8806012742771225" LOG_CI_START="-0.9263587648377979" LOG_EFFECT_SIZE="0.47712125471966244" MODIFIED="2025-09-01 17:34:37 +0800" MODIFIED_BY="[Empty name]" ORDER="73" O_E="0.0" SE="1.6488222216523885" STUDY_ID="STD-Giulia-2021" TOTAL_1="38" TOTAL_2="39" VAR="2.718614718614718" WEIGHT="0.3270081783479467"/>
<DICH_DATA CI_END="75.27893244855531" CI_START="0.12197056057935769" EFFECT_SIZE="3.030150753768844" ESTIMABLE="YES" EVENTS_1="100" EVENTS_2="99" LOG_CI_END="1.8766734516122265" LOG_CI_START="-0.9137449801513373" LOG_EFFECT_SIZE="0.48146423573044467" MODIFIED="2025-11-30 23:50:48 +0800" MODIFIED_BY="[Empty name]" ORDER="163" O_E="0.0" SE="1.6391055996119246" STUDY_ID="STD-Nelson-2019" TOTAL_1="100" TOTAL_2="100" VAR="2.686667166679167" WEIGHT="0.33051919582152955"/>
<DICH_DATA CI_END="5.060829717338333" CI_START="0.011475567014786475" EFFECT_SIZE="0.24098939929328622" ESTIMABLE="YES" EVENTS_1="170" EVENTS_2="141" LOG_CI_END="0.7042217247688817" LOG_CI_START="-1.9402258465045044" LOG_EFFECT_SIZE="-0.6180020608678113" MODIFIED="2025-11-30 23:50:51 +0800" MODIFIED_BY="[Empty name]" ORDER="165" O_E="0.0" SE="1.5533615935925813" STUDY_ID="STD-Yang-2017" TOTAL_1="172" TOTAL_2="141" VAR="2.4129322404484834" WEIGHT="1.5070958242269727"/>
<DICH_DATA CI_END="74.27525773464352" CI_START="0.12211754640055861" EFFECT_SIZE="3.0116959064327484" ESTIMABLE="YES" EVENTS_1="257" EVENTS_2="256" LOG_CI_END="1.8708441674772402" LOG_CI_START="-0.9132219301791656" LOG_EFFECT_SIZE="0.47881111864903714" MODIFIED="2025-11-30 23:50:53 +0800" MODIFIED_BY="[Empty name]" ORDER="164" O_E="0.0" SE="1.6353742071128188" STUDY_ID="STD-Zhang-2020" TOTAL_1="257" TOTAL_2="257" VAR="2.6744487972898807" WEIGHT="0.33355130484010964"/>
</DICH_OUTCOME>
</COMPARISON>
<COMPARISON ID="CMP-012" MODIFIED="2026-01-20 01:17:51 +0800" MODIFIED_BY="[Empty name]" NO="12">
<NAME>R1&#20999;&#38500;</NAME>
<DICH_OUTCOME CHI2="2.6407054810908646" CI_END="1.0222204945005529" CI_START="0.5761205402888535" CI_STUDY="95" CI_TOTAL="95" DF="5" EFFECT_MEASURE="OR" EFFECT_SIZE="0.7674126814081179" ESTIMABLE="YES" EVENTS_1="68" EVENTS_2="162" I2="0.0" I2_Q="0.0" ID="CMP-012.01" LOG_CI_END="0.009544583877361665" LOG_CI_START="-0.2394866406993837" LOG_EFFECT_SIZE="-0.11497102841101102" METHOD="MH" MODIFIED="2026-01-20 01:17:51 +0800" MODIFIED_BY="[Empty name]" NO="1" P_CHI2="0.7551713014050898" P_Q="1.0" P_Z="0.07033837072747787" Q="0.0" RANDOM="NO" SCALE="181.69" SORT_BY="STUDY" STUDIES="6" SUBGROUPS="NO" SUBGROUP_TEST="YES" SWAP_EVENTS="NO" TAU2="0.0" TOTALS="YES" TOTAL_1="2436" TOTAL_2="4363" WEIGHT="100.00000000000001" Z="1.809725469840983">
<NAME>New Outcome</NAME>
<GROUP_LABEL_1>Experimental (RATS)</GROUP_LABEL_1>
<GROUP_LABEL_2>Control (RATS)</GROUP_LABEL_2>
<GRAPH_LABEL_1>RATS</GRAPH_LABEL_1>
<GRAPH_LABEL_2>VATS</GRAPH_LABEL_2>
<DICH_DATA CI_END="0.9876846187804692" CI_START="0.5423855411949774" EFFECT_SIZE="0.7319192964304191" ESTIMABLE="YES" EVENTS_1="62" EVENTS_2="155" LOG_CI_END="-0.00538170944976182" LOG_CI_START="-0.2656918963219162" LOG_EFFECT_SIZE="-0.13553680288583903" MODIFIED="2025-12-01 00:08:16 +0800" MODIFIED_BY="[Empty name]" ORDER="100" O_E="0.0" SE="0.15290749232491005" STUDY_ID="STD-Benjamin-2025" TOTAL_1="1995" TOTAL_2="3692" VAR="0.023380701209092428" WEIGHT="94.67256719739288"/>
<DICH_DATA CI_END="6.813678699097624" CI_START="0.20824307202377448" EFFECT_SIZE="1.1911764705882353" ESTIMABLE="YES" EVENTS_1="2" EVENTS_2="4" LOG_CI_END="0.833381650438362" LOG_CI_START="-0.6814294380935353" LOG_EFFECT_SIZE="0.07597610617241343" MODIFIED="2025-12-01 00:07:48 +0800" MODIFIED_BY="[Empty name]" ORDER="101" O_E="0.0" SE="0.8898075318394579" STUDY_ID="STD-Chongwu-2019" TOTAL_1="36" TOTAL_2="85" VAR="0.791757443718228" WEIGHT="2.019748842767336"/>
<DICH_DATA CI_END="26.81382745843015" CI_START="0.21317160458537543" EFFECT_SIZE="2.3908045977011496" ESTIMABLE="YES" EVENTS_1="2" EVENTS_2="1" LOG_CI_END="1.4283588104556244" LOG_CI_START="-0.6712706457673384" LOG_EFFECT_SIZE="0.37854408234414305" MODIFIED="2025-12-01 00:07:48 +0800" MODIFIED_BY="[Empty name]" ORDER="102" O_E="0.0" SE="1.2333327359187982" STUDY_ID="STD-Duclos-2018" TOTAL_1="89" TOTAL_2="105" VAR="1.521109637488948" WEIGHT="0.8058632530250054"/>
<DICH_DATA CI_END="8.440317131125802" CI_START="0.013164328944627074" EFFECT_SIZE="0.3333333333333333" ESTIMABLE="YES" EVENTS_1="0" EVENTS_2="1" LOG_CI_END="0.9263587648377979" LOG_CI_START="-1.8806012742771225" LOG_EFFECT_SIZE="-0.47712125471966244" MODIFIED="2025-12-01 00:07:48 +0800" MODIFIED_BY="[Empty name]" ORDER="103" O_E="0.0" SE="1.6488222216523885" STUDY_ID="STD-Giulia-2021" TOTAL_1="38" TOTAL_2="39" VAR="2.718614718614718" WEIGHT="1.3136169002277969"/>
<DICH_DATA CI_END="23.264325924659815" CI_START="0.03802390832059205" EFFECT_SIZE="0.9405320813771518" ESTIMABLE="YES" EVENTS_1="0" EVENTS_2="1" LOG_CI_END="1.3666904735277126" LOG_CI_START="-1.4199432458390338" LOG_EFFECT_SIZE="-0.026626386155660625" MODIFIED="2025-12-01 00:07:48 +0800" MODIFIED_BY="[Empty name]" ORDER="281" O_E="0.0" SE="1.6368824408154055" STUDY_ID="STD-Nelson-2019" TOTAL_1="106" TOTAL_2="301" VAR="2.6793841250497996" WEIGHT="0.7018776102668256"/>
<DICH_DATA CI_END="87.14166356324544" CI_START="0.19759605753460027" EFFECT_SIZE="4.149560117302053" ESTIMABLE="YES" EVENTS_1="2" EVENTS_2="0" LOG_CI_END="1.9402258465045044" LOG_CI_START="-0.7042217247688817" LOG_EFFECT_SIZE="0.6180020608678113" MODIFIED="2025-12-01 00:07:48 +0800" MODIFIED_BY="[Empty name]" ORDER="174" O_E="0.0" SE="1.5533615935925813" STUDY_ID="STD-Yang-2017" TOTAL_1="172" TOTAL_2="141" VAR="2.4129322404484834" WEIGHT="0.4863261963201624"/>
</DICH_OUTCOME>
</COMPARISON>
<COMPARISON ID="CMP-013" MODIFIED="2025-12-01 13:52:25 +0800" MODIFIED_BY="[Empty name]" NO="13">
<NAME>30&#22825;&#27515;&#20129;&#29575;</NAME>
<DICH_OUTCOME CHI2="1.5750078474842484" CI_END="1.5081978737663073" CI_START="0.8569689820566352" CI_STUDY="95" CI_TOTAL="95" DF="5" EFFECT_MEASURE="OR" EFFECT_SIZE="1.1368723748167575" ESTIMABLE="YES" EVENTS_1="69" EVENTS_2="178" I2="0.0" I2_Q="0.0" ID="CMP-013.01" LOG_CI_END="0.17845832419108779" LOG_CI_START="-0.06703489705630009" LOG_EFFECT_SIZE="0.05571171356739385" METHOD="MH" MODIFIED="2025-12-01 13:52:25 +0800" MODIFIED_BY="[Empty name]" NO="1" P_CHI2="0.9042550371877066" P_Q="1.0" P_Z="0.37369136166909744" Q="0.0" RANDOM="NO" SCALE="48.81525061507242" SORT_BY="STUDY" STUDIES="6" SUBGROUPS="NO" SUBGROUP_TEST="YES" SWAP_EVENTS="NO" TAU2="0.0" TOTALS="YES" TOTAL_1="5731" TOTAL_2="15972" WEIGHT="100.00000000000001" Z="0.8895801811086896">
<NAME>New Outcome</NAME>
<GROUP_LABEL_1>Experimental (RATS)</GROUP_LABEL_1>
<GROUP_LABEL_2>Control (VATS)</GROUP_LABEL_2>
<GRAPH_LABEL_1>RATS</GRAPH_LABEL_1>
<GRAPH_LABEL_2>VATS</GRAPH_LABEL_2>
<DICH_DATA CI_END="5.868906944039374" CI_START="0.04470063087591946" EFFECT_SIZE="0.5121951219512195" ESTIMABLE="YES" EVENTS_1="1" EVENTS_2="2" LOG_CI_END="0.7685572235005216" LOG_CI_START="-1.349686347472154" LOG_EFFECT_SIZE="-0.2905645619858162" MODIFIED="2025-11-30 14:56:15 +0800" MODIFIED_BY="[Empty name]" ORDER="201" O_E="0.0" SE="1.2442667590641336" STUDY_ID="STD-Barman-2025" TOTAL_1="42" TOTAL_2="44" VAR="1.5481997677119628" WEIGHT="2.1755607889770774"/>
<DICH_DATA CI_END="1.593414478665409" CI_START="0.8756378683612898" EFFECT_SIZE="1.1812087273274756" ESTIMABLE="YES" EVENTS_1="60" EVENTS_2="157" LOG_CI_END="0.2023287590928371" LOG_CI_START="-0.05767546493790617" LOG_EFFECT_SIZE="0.07232664707746547" MODIFIED="2025-11-30 14:56:23 +0800" MODIFIED_BY="[Empty name]" ORDER="114" O_E="0.0" SE="0.1527277682373247" STUDY_ID="STD-Cui-2020" TOTAL_1="4629" TOTAL_2="14279" VAR="0.023325771190753967" WEIGHT="86.5627486879855"/>
<DICH_DATA CI_END="39.78044833624683" CI_START="0.06545711620080544" EFFECT_SIZE="1.6136645962732918" ESTIMABLE="YES" EVENTS_1="1" EVENTS_2="0" LOG_CI_END="1.5996696734304683" LOG_CI_START="-1.1840431320201497" LOG_EFFECT_SIZE="0.20781327070515934" MODIFIED="2025-11-30 14:56:15 +0800" MODIFIED_BY="[Empty name]" ORDER="115" O_E="0.0" SE="1.6351666815223145" STUDY_ID="STD-Fabbri-2023" TOTAL_1="403" TOTAL_2="216" VAR="2.673770076360698" WEIGHT="0.7394351823420282"/>
<DICH_DATA CI_END="15.878579773589117" CI_START="0.1690190198099926" EFFECT_SIZE="1.6382252559726962" ESTIMABLE="YES" EVENTS_1="3" EVENTS_2="1" LOG_CI_END="1.2008116552651005" LOG_CI_START="-0.7720644212221448" LOG_EFFECT_SIZE="0.21437361702147775" MODIFIED="2025-11-30 14:56:19 +0800" MODIFIED_BY="[Empty name]" ORDER="116" O_E="0.0" SE="1.1588771732226888" STUDY_ID="STD-Kneuertz-2019" TOTAL_1="296" TOTAL_2="161" VAR="1.3429963026166098" WEIGHT="1.4628750803395525"/>
<DICH_DATA CI_END="31.259427494621242" CI_START="0.11110697713403055" EFFECT_SIZE="1.8636363636363635" ESTIMABLE="YES" EVENTS_1="1" EVENTS_2="1" LOG_CI_END="1.494981019805891" LOG_CI_START="-0.9542586680108326" LOG_EFFECT_SIZE="0.2703611758975292" MODIFIED="2025-11-30 14:56:17 +0800" MODIFIED_BY="[Empty name]" ORDER="117" O_E="0.0" SE="1.4386955165555304" STUDY_ID="STD-Pierluigi-2018" TOTAL_1="23" TOTAL_2="42" VAR="2.0698447893569845" WEIGHT="0.7722628541734766"/>
<DICH_DATA CI_END="2.1933815573568665" CI_START="0.18614975410734572" EFFECT_SIZE="0.6389815627743635" ESTIMABLE="YES" EVENTS_1="3" EVENTS_2="17" LOG_CI_END="0.34111418746439087" LOG_CI_START="-0.7301375331221585" LOG_EFFECT_SIZE="-0.19451167282888376" MODIFIED="2025-11-30 14:56:18 +0800" MODIFIED_BY="[Empty name]" ORDER="299" O_E="0.0" SE="0.6292585634540782" STUDY_ID="STD-Rajwanth-2020" TOTAL_1="338" TOTAL_2="1230" VAR="0.39596633968029016" WEIGHT="8.287117406182361"/>
</DICH_OUTCOME>
</COMPARISON>
<COMPARISON ID="CMP-014" MODIFIED="2025-12-01 13:57:05 +0800" MODIFIED_BY="[Empty name]" NO="14">
<NAME>90&#22825;&#27515;&#20129;&#29575;</NAME>
<DICH_OUTCOME CHI2="5.6096445593121" CI_END="1.2702389650244665" CI_START="0.8693604762693079" CI_STUDY="95" CI_TOTAL="95" DF="6" EFFECT_MEASURE="OR" EFFECT_SIZE="1.0508546767319937" ESTIMABLE="YES" EVENTS_1="152" EVENTS_2="385" I2="0.0" I2_Q="0.0" ID="CMP-014.01" LOG_CI_END="0.10388543074249959" LOG_CI_START="-0.06080010802408981" LOG_EFFECT_SIZE="0.021542661359204903" METHOD="MH" MODIFIED="2025-12-01 13:57:05 +0800" MODIFIED_BY="[Empty name]" NO="1" P_CHI2="0.4683050137118837" P_Q="1.0" P_Z="0.6081127415656453" Q="0.0" RANDOM="NO" SCALE="187.68977165069015" SORT_BY="STUDY" STUDIES="7" SUBGROUPS="NO" SUBGROUP_TEST="YES" SWAP_EVENTS="NO" TAU2="0.0" TOTALS="YES" TOTAL_1="7443" TOTAL_2="18807" WEIGHT="99.99999999999997" Z="0.5127692535897423">
<NAME>New Outcome</NAME>
<GROUP_LABEL_1>Experimental</GROUP_LABEL_1>
<GROUP_LABEL_2>Control</GROUP_LABEL_2>
<GRAPH_LABEL_1>Favours [experimental]</GRAPH_LABEL_1>
<GRAPH_LABEL_2>Favours [control]</GRAPH_LABEL_2>
<DICH_DATA CI_END="1.2734258127522429" CI_START="0.5902492495859412" EFFECT_SIZE="0.8669709512898218" ESTIMABLE="YES" EVENTS_1="39" EVENTS_2="83" LOG_CI_END="0.10497364890637055" LOG_CI_START="-0.22896455638967092" LOG_EFFECT_SIZE="-0.06199545374165017" MODIFIED="2025-12-01 13:56:49 +0800" MODIFIED_BY="[Empty name]" ORDER="123" O_E="0.0" SE="0.19615695481167053" STUDY_ID="STD-Benjamin-2025" TOTAL_1="1995" TOTAL_2="3692" VAR="0.03847755092098776" WEIGHT="27.668670303763648"/>
<DICH_DATA CI_END="1.4767912375078687" CI_START="0.9468782013181477" EFFECT_SIZE="1.18251487546409" ESTIMABLE="YES" EVENTS_1="110" EVENTS_2="288" LOG_CI_END="0.16931910681748807" LOG_CI_START="-0.023705881500815654" LOG_EFFECT_SIZE="0.07280661265833621" MODIFIED="2025-12-01 13:56:48 +0800" MODIFIED_BY="[Empty name]" ORDER="118" O_E="0.0" SE="0.11338383362727371" STUDY_ID="STD-Cui-2020" TOTAL_1="4629" TOTAL_2="14279" VAR="0.012855893728017284" WEIGHT="66.71351283777604"/>
<DICH_DATA CI_END="6.5633630241227765" CI_START="0.052182236375623484" EFFECT_SIZE="0.5852272727272727" ESTIMABLE="YES" EVENTS_1="1" EVENTS_2="2" LOG_CI_END="0.8171264260477376" LOG_CI_START="-1.2824773122656927" LOG_EFFECT_SIZE="-0.23267544310897764" MODIFIED="2025-12-01 13:56:06 +0800" MODIFIED_BY="[Empty name]" ORDER="124" O_E="0.0" SE="1.2333176290914332" STUDY_ID="STD-Duclos-2018" TOTAL_1="89" TOTAL_2="105" VAR="1.5210723742277141" WEIGHT="0.8792968385807057"/>
<DICH_DATA CI_END="39.78044833624683" CI_START="0.06545711620080544" EFFECT_SIZE="1.6136645962732918" ESTIMABLE="YES" EVENTS_1="1" EVENTS_2="0" LOG_CI_END="1.5996696734304683" LOG_CI_START="-1.1840431320201497" LOG_EFFECT_SIZE="0.20781327070515934" MODIFIED="2025-12-01 13:56:48 +0800" MODIFIED_BY="[Empty name]" ORDER="119" O_E="0.0" SE="1.6351666815223145" STUDY_ID="STD-Fabbri-2023" TOTAL_1="403" TOTAL_2="216" VAR="2.673770076360698" WEIGHT="0.3141006699265042"/>
<DICH_DATA CI_END="3.935125331829217" CI_START="0.05571913479148731" EFFECT_SIZE="0.46825396825396826" ESTIMABLE="YES" EVENTS_1="1" EVENTS_2="6" LOG_CI_END="0.5949585689835274" LOG_CI_START="-1.2539956359343647" LOG_EFFECT_SIZE="-0.3295185334754187" MODIFIED="2025-12-01 13:56:07 +0800" MODIFIED_BY="[Empty name]" ORDER="282" O_E="0.0" SE="1.0860848524396935" STUDY_ID="STD-Nelson-2019" TOTAL_1="106" TOTAL_2="301" VAR="1.1795803066989508" WEIGHT="1.500274452916767"/>
<DICH_DATA CI_END="2.328028093128717" CI_START="0.00679825041714743" EFFECT_SIZE="0.1258034894398531" ESTIMABLE="YES" EVENTS_1="0" EVENTS_2="5" LOG_CI_END="0.36698821679278465" LOG_CI_START="-2.1676028419915205" LOG_EFFECT_SIZE="-0.9003073125993681" MODIFIED="2025-12-01 13:56:08 +0800" MODIFIED_BY="[Empty name]" ORDER="122" O_E="0.0" SE="1.4888313343579882" STUDY_ID="STD-Tong-2019" TOTAL_1="49" TOTAL_2="73" VAR="2.2166187421661876" WEIGHT="2.127995852038941"/>
<DICH_DATA CI_END="6.716361619933738" CI_START="0.010974831699481775" EFFECT_SIZE="0.2714975845410628" ESTIMABLE="YES" EVENTS_1="0" EVENTS_2="1" LOG_CI_END="0.827134071223276" LOG_CI_START="-1.9596021309989893" LOG_EFFECT_SIZE="-0.5662340298878566" MODIFIED="2025-12-01 13:56:47 +0800" MODIFIED_BY="[Empty name]" ORDER="283" O_E="0.0" SE="1.6369426397520355" STUDY_ID="STD-Yang-2017" TOTAL_1="172" TOTAL_2="141" VAR="2.679581205838362" WEIGHT="0.7961490449973841"/>
</DICH_OUTCOME>
</COMPARISON>
<COMPARISON ID="CMP-016" MODIFIED="2026-01-20 00:46:55 +0800" MODIFIED_BY="[Empty name]" NO="16">
<NAME>&#37319;&#26679;&#30340;&#28107;&#24052;&#32467;&#31449;&#25968;&#37327;</NAME>
<CONT_OUTCOME CHI2="144.30016956385964" CI_END="2.1273981317951827" CI_START="1.0621745936387303" CI_STUDY="95" CI_TOTAL="95" DF="8" EFFECT_MEASURE="MD" EFFECT_SIZE="1.5947863627169565" ESTIMABLE="YES" I2="94.45600097062974" I2_Q="0.0" ID="CMP-016.01" MODIFIED="2026-01-20 00:45:50 +0800" MODIFIED_BY="[Empty name]" NO="1" P_CHI2="-1.652153969189385E-10" P_Q="1.0" P_Z="4.392992303418296E-9" Q="0.0" RANDOM="YES" SCALE="3.047670525430828" SORT_BY="STUDY" STUDIES="9" SUBGROUPS="NO" SUBGROUP_TEST="YES" TAU2="0.6152606508878659" TOTALS="YES" TOTAL_1="1253" TOTAL_2="1440" UNITS="" WEIGHT="100.0" Z="5.8686721087114835">
<NAME>New Outcome</NAME>
<GROUP_LABEL_1>Experimental (RATS)</GROUP_LABEL_1>
<GROUP_LABEL_2>Control (VATS)</GROUP_LABEL_2>
<GRAPH_LABEL_1>RATS</GRAPH_LABEL_1>
<GRAPH_LABEL_2>VATS</GRAPH_LABEL_2>
<CONT_DATA CI_END="1.91661980438875" CI_START="0.883380195611249" EFFECT_SIZE="1.3999999999999995" ESTIMABLE="YES" MEAN_1="6.31" MEAN_2="4.91" MODIFIED="2025-12-01 14:26:45 +0800" MODIFIED_BY="[Empty name]" ORDER="303" SD_1="1.43" SD_2="1.04" SE="0.26358637631292287" STUDY_ID="STD-Dai-2018" TOTAL_1="45" TOTAL_2="45" WEIGHT="10.784515367451924"/>
<CONT_DATA CI_END="2.33055521450979" CI_START="1.6694447854902101" EFFECT_SIZE="2.0" ESTIMABLE="YES" MEAN_1="7.0" MEAN_2="5.0" MODIFIED="2025-12-01 14:04:58 +0800" MODIFIED_BY="[Empty name]" ORDER="304" SD_1="2.0" SD_2="2.0" SE="0.16865371869951046" STUDY_ID="STD-Fabbri-2023" TOTAL_1="403" TOTAL_2="216" WEIGHT="11.471986748950355"/>
<CONT_DATA CI_END="1.883075365509349" CI_START="0.7169246344906515" EFFECT_SIZE="1.3000000000000003" ESTIMABLE="YES" MEAN_1="5.2" MEAN_2="3.9" MODIFIED="2025-12-01 14:26:45 +0800" MODIFIED_BY="[Empty name]" ORDER="305" SD_1="1.4" SD_2="1.2" SE="0.29749289788413097" STUDY_ID="STD-Giulia-2021" TOTAL_1="38" TOTAL_2="39" WEIGHT="10.492986296477651"/>
<CONT_DATA CI_END="0.329188660561667" CI_START="-0.329188660561667" EFFECT_SIZE="0.0" ESTIMABLE="YES" MEAN_1="5.0" MEAN_2="5.0" MODIFIED="2025-12-01 14:26:46 +0800" MODIFIED_BY="[Empty name]" ORDER="284" SD_1="1.51" SD_2="1.42" SE="0.1679564844855646" STUDY_ID="STD-Nelson-2019" TOTAL_1="106" TOTAL_2="301" WEIGHT="11.476170985970887"/>
<CONT_DATA CI_END="2.317512965165345" CI_START="1.2824870348346553" EFFECT_SIZE="1.8000000000000003" ESTIMABLE="YES" MEAN_1="4.7" MEAN_2="2.9" MODIFIED="2025-12-01 14:26:46 +0800" MODIFIED_BY="[Empty name]" ORDER="306" SD_1="0.97" SD_2="1.1" SE="0.2640420789603387" STUDY_ID="STD-Pierluigi-2018" TOTAL_1="23" TOTAL_2="42" WEIGHT="10.78072978055654"/>
<CONT_DATA CI_END="2.776570842487046" CI_START="1.6234291575129534" EFFECT_SIZE="2.1999999999999997" ESTIMABLE="YES" MEAN_1="6.1" MEAN_2="3.9" MODIFIED="2025-12-01 14:04:52 +0800" MODIFIED_BY="[Empty name]" ORDER="307" SD_1="1.8" SD_2="1.5" SE="0.29417420270727607" STUDY_ID="STD-Shahoud-2024" TOTAL_1="78" TOTAL_2="50" WEIGHT="10.522344608129902"/>
<CONT_DATA CI_END="2.2759832847321726" CI_START="1.7240167152678274" EFFECT_SIZE="2.0" ESTIMABLE="YES" MEAN_1="5.0" MEAN_2="3.0" MODIFIED="2025-12-01 14:05:01 +0800" MODIFIED_BY="[Empty name]" ORDER="160" SD_1="1.33" SD_2="1.16" SE="0.14081038575662277" STUDY_ID="STD-Yang-2017" TOTAL_1="172" TOTAL_2="141" WEIGHT="11.627632075277342"/>
<CONT_DATA CI_END="2.5327146429041805" CI_START="2.067285357095819" EFFECT_SIZE="2.3" ESTIMABLE="YES" MEAN_1="4.0" MEAN_2="1.7" MODIFIED="2025-12-01 14:05:04 +0800" MODIFIED_BY="[Empty name]" ORDER="308" SD_1="1.49" SD_2="1.49" SE="0.11873414243312841" STUDY_ID="STD-Zhan-2024" TOTAL_1="240" TOTAL_2="458" WEIGHT="11.733491679261872"/>
<CONT_DATA CI_END="1.7856624935497487" CI_START="0.9143375064502506" EFFECT_SIZE="1.3499999999999996" ESTIMABLE="YES" MEAN_1="6.0" MEAN_2="4.65" MODIFIED="2025-12-01 14:26:47 +0800" MODIFIED_BY="[Empty name]" ORDER="309" SD_1="1.5" SD_2="2.25" SE="0.2222808668864322" STUDY_ID="STD-Zhang-2024" TOTAL_1="148" TOTAL_2="148" WEIGHT="11.11014245792352"/>
</CONT_OUTCOME>
<CONT_OUTCOME CHI2="3.5350595402014413" CI_END="2.2915342732788564" CI_START="1.9891773967266881" CI_STUDY="95" CI_TOTAL="95" DF="3" EFFECT_MEASURE="MD" EFFECT_SIZE="2.1403558350027723" ESTIMABLE="YES" I2="15.135799952352473" I2_Q="0.0" ID="CMP-016.02" MODIFIED="2026-01-20 00:46:55 +0800" MODIFIED_BY="[Empty name]" NO="2" P_CHI2="0.31624354452806114" P_Q="1.0" P_Z="0.0" Q="0.0" RANDOM="NO" SCALE="3.365383185362445" SORT_BY="STUDY" STUDIES="4" SUBGROUPS="NO" SUBGROUP_TEST="YES" TAU2="0.0" TOTALS="YES" TOTAL_1="893" TOTAL_2="865" UNITS="" WEIGHT="100.0" Z="27.748800679132486">
<NAME>New Outcome</NAME>
<GROUP_LABEL_1>Experimental (RATS)</GROUP_LABEL_1>
<GROUP_LABEL_2>Control (VATS)</GROUP_LABEL_2>
<GRAPH_LABEL_1>RATS</GRAPH_LABEL_1>
<GRAPH_LABEL_2>VATS</GRAPH_LABEL_2>
<CONT_DATA CI_END="2.33055521450979" CI_START="1.6694447854902101" EFFECT_SIZE="2.0" ESTIMABLE="YES" MEAN_1="7.0" MEAN_2="5.0" MODIFIED="2025-12-01 14:24:44 +0800" MODIFIED_BY="[Empty name]" ORDER="285" SD_1="2.0" SD_2="2.0" SE="0.16865371869951046" STUDY_ID="STD-Fabbri-2023" TOTAL_1="403" TOTAL_2="216" WEIGHT="20.916628556393633"/>
<CONT_DATA CI_END="2.776570842487046" CI_START="1.6234291575129534" EFFECT_SIZE="2.1999999999999997" ESTIMABLE="YES" MEAN_1="6.1" MEAN_2="3.9" MODIFIED="2025-12-01 14:24:56 +0800" MODIFIED_BY="[Empty name]" ORDER="286" SD_1="1.8" SD_2="1.5" SE="0.29417420270727607" STUDY_ID="STD-Shahoud-2024" TOTAL_1="78" TOTAL_2="50" WEIGHT="6.875026192171861"/>
<CONT_DATA CI_END="2.2759832847321726" CI_START="1.7240167152678274" EFFECT_SIZE="2.0" ESTIMABLE="YES" MEAN_1="5.0" MEAN_2="3.0" MODIFIED="2025-12-01 14:25:07 +0800" MODIFIED_BY="[Empty name]" ORDER="287" SD_1="1.33" SD_2="1.16" SE="0.14081038575662277" STUDY_ID="STD-Yang-2017" TOTAL_1="172" TOTAL_2="141" WEIGHT="30.006417711958136"/>
<CONT_DATA CI_END="2.5327146429041805" CI_START="2.067285357095819" EFFECT_SIZE="2.3" ESTIMABLE="YES" MEAN_1="4.0" MEAN_2="1.7" MODIFIED="2025-12-01 14:25:19 +0800" MODIFIED_BY="[Empty name]" ORDER="288" SD_1="1.49" SD_2="1.49" SE="0.11873414243312841" STUDY_ID="STD-Zhan-2024" TOTAL_1="240" TOTAL_2="458" WEIGHT="42.201927539476365"/>
</CONT_OUTCOME>
</COMPARISON>
<COMPARISON ID="CMP-017" MODIFIED="2026-01-20 00:50:03 +0800" MODIFIED_BY="[Empty name]" NO="17">
<NAME>&#28165;&#25195;&#28107;&#24052;&#32467;&#25968;&#37327;</NAME>
<CONT_OUTCOME CHI2="134.68144092033722" CI_END="4.814179849905769" CI_START="1.401078346759703" CI_STUDY="95" CI_TOTAL="95" DF="8" EFFECT_MEASURE="MD" EFFECT_SIZE="3.107629098332736" ESTIMABLE="YES" I2="94.06005761051226" I2_Q="0.0" ID="CMP-017.01" MODIFIED="2026-01-20 00:50:03 +0800" MODIFIED_BY="[Empty name]" NO="1" P_CHI2="-1.652153969189385E-10" P_Q="1.0" P_Z="3.582170386588931E-4" Q="0.0" RANDOM="YES" SCALE="19.915880895319553" SORT_BY="STUDY" STUDIES="9" SUBGROUPS="NO" SUBGROUP_TEST="YES" TAU2="5.607511495696537" TOTALS="YES" TOTAL_1="883" TOTAL_2="1297" UNITS="" WEIGHT="100.00000000000003" Z="3.569094622252835">
<NAME>New Outcome</NAME>
<GROUP_LABEL_1>Experimental (RATS)</GROUP_LABEL_1>
<GROUP_LABEL_2>Control (RATS)</GROUP_LABEL_2>
<GRAPH_LABEL_1>RATS</GRAPH_LABEL_1>
<GRAPH_LABEL_2>VATS</GRAPH_LABEL_2>
<CONT_DATA CI_END="1.8813278927852004" CI_START="-1.0813278927852006" EFFECT_SIZE="0.3999999999999999" ESTIMABLE="YES" MEAN_1="4.21" MEAN_2="3.81" MODIFIED="2025-12-01 19:24:11 +0800" MODIFIED_BY="[Empty name]" ORDER="145" SD_1="4.17" SD_2="2.63" SE="0.7557934250168502" STUDY_ID="STD-Barman-2025" TOTAL_1="42" TOTAL_2="44" WEIGHT="12.269946010856255"/>
<CONT_DATA CI_END="10.39742967192035" CI_START="3.9225703280796553" EFFECT_SIZE="7.160000000000002" ESTIMABLE="YES" MEAN_1="22.67" MEAN_2="15.51" MODIFIED="2025-12-01 19:24:11 +0800" MODIFIED_BY="[Empty name]" ORDER="146" SD_1="9.67" SD_2="5.41" SE="1.6517801844609281" STUDY_ID="STD-Dai-2018" TOTAL_1="45" TOTAL_2="45" WEIGHT="9.094740200515028"/>
<CONT_DATA CI_END="0.17401466210553918" CI_START="-2.674014662105539" EFFECT_SIZE="-1.25" ESTIMABLE="YES" MEAN_1="5.04" MEAN_2="6.29" MODIFIED="2025-12-01 19:24:11 +0800" MODIFIED_BY="[Empty name]" ORDER="142" SD_1="3.96" SD_2="4.14" SE="0.72655144346426" STUDY_ID="STD-Qianjun-2020" TOTAL_1="50" TOTAL_2="80" WEIGHT="12.356633542551572"/>
<CONT_DATA CI_END="6.450096259599683" CI_START="-2.4500962595996834" EFFECT_SIZE="2.0" ESTIMABLE="YES" MEAN_1="14.0" MEAN_2="12.0" MODIFIED="2025-12-01 14:55:26 +0800" MODIFIED_BY="[Empty name]" ORDER="143" SD_1="11.0" SD_2="8.0" SE="2.2704989962578264" STUDY_ID="STD-Sezen-2023" TOTAL_1="27" TOTAL_2="95" WEIGHT="7.044041734255493"/>
<CONT_DATA CI_END="7.151885306696698" CI_START="-0.1518853066966952" EFFECT_SIZE="3.5000000000000018" ESTIMABLE="YES" MEAN_1="17.44" MEAN_2="13.94" MODIFIED="2025-12-01 14:54:08 +0800" MODIFIED_BY="[Empty name]" ORDER="144" SD_1="8.3" SD_2="7.23" SE="1.8632410266220718" STUDY_ID="STD-Worrell-2018" TOTAL_1="25" TOTAL_2="73" WEIGHT="8.350176867760633"/>
<CONT_DATA CI_END="8.864488402297578" CI_START="5.135511597702423" EFFECT_SIZE="7.0" ESTIMABLE="YES" MEAN_1="18.0" MEAN_2="11.0" MODIFIED="2025-12-01 14:55:55 +0800" MODIFIED_BY="[Empty name]" ORDER="302" SD_1="9.0" SD_2="8.0" SE="0.9512870731321716" STUDY_ID="STD-Xingchi-2018" TOTAL_1="134" TOTAL_2="213" WEIGHT="11.641186845302041"/>
<CONT_DATA CI_END="2.3645762219011215" CI_START="1.6354237780988785" EFFECT_SIZE="2.0" ESTIMABLE="YES" MEAN_1="9.0" MEAN_2="7.0" MODIFIED="2025-12-01 19:24:12 +0800" MODIFIED_BY="[Empty name]" ORDER="291" SD_1="1.77" SD_2="1.52" SE="0.18601169448870092" STUDY_ID="STD-Yang-2017" TOTAL_1="172" TOTAL_2="141" WEIGHT="13.436945127877323"/>
<CONT_DATA CI_END="6.544425213491673" CI_START="4.935574786508328" EFFECT_SIZE="5.74" ESTIMABLE="YES" MEAN_1="8.09" MEAN_2="2.35" MODIFIED="2025-12-01 14:54:02 +0800" MODIFIED_BY="[Empty name]" ORDER="147" SD_1="6.15" SD_2="2.23" SE="0.41042856901293895" STUDY_ID="STD-Zhan-2024" TOTAL_1="240" TOTAL_2="458" WEIGHT="13.125559476704346"/>
<CONT_DATA CI_END="3.493887810582715" CI_START="1.1061121894172863" EFFECT_SIZE="2.3000000000000007" ESTIMABLE="YES" MEAN_1="10.65" MEAN_2="8.35" MODIFIED="2025-12-01 19:24:13 +0800" MODIFIED_BY="[Empty name]" ORDER="148" SD_1="5.24" SD_2="5.24" SE="0.6091376270176131" STUDY_ID="STD-Zhang-2024" TOTAL_1="148" TOTAL_2="148" WEIGHT="12.680770194177317"/>
</CONT_OUTCOME>
<CONT_OUTCOME CHI2="5.9129115784392186" CI_END="6.457435715151719" CI_START="5.028316283365401" CI_STUDY="95" CI_TOTAL="95" DF="3" EFFECT_MEASURE="MD" EFFECT_SIZE="5.74287599925856" ESTIMABLE="YES" I2="49.263574125830495" I2_Q="0.0" ID="CMP-017.02" MODIFIED="2025-12-01 19:42:38 +0800" MODIFIED_BY="[Empty name]" NO="2" P_CHI2="0.11592524297875284" P_Q="1.0" P_Z="6.6417281439125815E-56" Q="0.0" RANDOM="NO" SCALE="9.54627194146652" SORT_BY="STUDY" STUDIES="4" SUBGROUPS="NO" SUBGROUP_TEST="YES" TAU2="0.0" TOTALS="YES" TOTAL_1="426" TOTAL_2="839" UNITS="" WEIGHT="100.0" Z="15.752119628178452">
<NAME>&#32954;&#21494;&#20122;&#32452;</NAME>
<GROUP_LABEL_1>Experimental (RATS)</GROUP_LABEL_1>
<GROUP_LABEL_2>Control (VATS)</GROUP_LABEL_2>
<GRAPH_LABEL_1>RATS</GRAPH_LABEL_1>
<GRAPH_LABEL_2>VATS</GRAPH_LABEL_2>
<CONT_DATA CI_END="6.450096259599683" CI_START="-2.4500962595996834" EFFECT_SIZE="2.0" ESTIMABLE="YES" MEAN_1="14.0" MEAN_2="12.0" MODIFIED="2025-12-01 19:25:46 +0800" MODIFIED_BY="[Empty name]" ORDER="296" SD_1="11.0" SD_2="8.0" SE="2.2704989962578264" STUDY_ID="STD-Sezen-2023" TOTAL_1="27" TOTAL_2="95" WEIGHT="2.5783284864494815"/>
<CONT_DATA CI_END="7.151885306696698" CI_START="-0.1518853066966952" EFFECT_SIZE="3.5000000000000018" ESTIMABLE="YES" MEAN_1="17.44" MEAN_2="13.94" MODIFIED="2025-12-01 19:25:18 +0800" MODIFIED_BY="[Empty name]" ORDER="297" SD_1="8.3" SD_2="7.23" SE="1.8632410266220718" STUDY_ID="STD-Worrell-2018" TOTAL_1="25" TOTAL_2="73" WEIGHT="3.8286247166126626"/>
<CONT_DATA CI_END="8.864488402297578" CI_START="5.135511597702423" EFFECT_SIZE="7.0" ESTIMABLE="YES" MEAN_1="18.0" MEAN_2="11.0" MODIFIED="2025-12-01 19:24:52 +0800" MODIFIED_BY="[Empty name]" ORDER="298" SD_1="9.0" SD_2="8.0" SE="0.9512870731321716" STUDY_ID="STD-Xingchi-2018" TOTAL_1="134" TOTAL_2="213" WEIGHT="14.687831611420172"/>
<CONT_DATA CI_END="6.544425213491673" CI_START="4.935574786508328" EFFECT_SIZE="5.74" ESTIMABLE="YES" MEAN_1="8.09" MEAN_2="2.35" MODIFIED="2025-12-01 19:25:36 +0800" MODIFIED_BY="[Empty name]" ORDER="299" SD_1="6.15" SD_2="2.23" SE="0.41042856901293895" STUDY_ID="STD-Zhan-2024" TOTAL_1="240" TOTAL_2="458" WEIGHT="78.90521518551768"/>
</CONT_OUTCOME>
</COMPARISON>
<COMPARISON ID="CMP-018" MODIFIED="2025-12-01 22:45:08 +0800" MODIFIED_BY="[Empty name]" NO="18">
<NAME>&#25151;&#39076;</NAME>
<DICH_OUTCOME CHI2="5.297800263036317" CI_END="0.9586069476301355" CI_START="0.43531634573924766" CI_STUDY="95" CI_TOTAL="95" DF="8" EFFECT_MEASURE="OR" EFFECT_SIZE="0.6459855055979236" ESTIMABLE="YES" EVENTS_1="47" EVENTS_2="79" I2="0.0" I2_Q="0.0" ID="CMP-018.01" LOG_CI_END="-0.01835942772635492" LOG_CI_START="-0.36119502516725543" LOG_EFFECT_SIZE="-0.1897772264468052" METHOD="MH" MODIFIED="2025-12-01 14:50:26 +0800" MODIFIED_BY="[Empty name]" NO="1" P_CHI2="0.7253242387109737" P_Q="1.0" P_Z="0.03001572747529097" Q="0.0" RANDOM="NO" SCALE="136.62" SORT_BY="STUDY" STUDIES="9" SUBGROUPS="NO" SUBGROUP_TEST="YES" SWAP_EVENTS="NO" TAU2="0.0" TOTALS="YES" TOTAL_1="711" TOTAL_2="916" WEIGHT="100.00000000000001" Z="2.1698827758734125">
<NAME>New Outcome</NAME>
<GROUP_LABEL_1>Experimental (RATS)</GROUP_LABEL_1>
<GROUP_LABEL_2>Control (VATS)</GROUP_LABEL_2>
<GRAPH_LABEL_1>RATS</GRAPH_LABEL_1>
<GRAPH_LABEL_2>VATS</GRAPH_LABEL_2>
<DICH_DATA CI_END="2.060475203733532" CI_START="0.15024248737365026" EFFECT_SIZE="0.556390977443609" ESTIMABLE="YES" EVENTS_1="4" EVENTS_2="7" LOG_CI_END="0.31396739248521455" LOG_CI_START="-0.8232072349574338" LOG_EFFECT_SIZE="-0.2546199212361096" MODIFIED="2025-09-04 16:46:58 +0800" MODIFIED_BY="[Empty name]" ORDER="311" O_E="0.0" SE="0.6679820052650026" STUDY_ID="STD-Barman-2025" TOTAL_1="42" TOTAL_2="44" VAR="0.44619995935785406" WEIGHT="9.834720857100107"/>
<DICH_DATA CI_END="6.776441111020472" CI_START="0.2941189264573933" EFFECT_SIZE="1.411764705882353" ESTIMABLE="YES" EVENTS_1="4" EVENTS_2="3" LOG_CI_END="0.8310016685515156" LOG_CI_START="-0.5314770278848514" LOG_EFFECT_SIZE="0.14976232033333212" MODIFIED="2025-09-04 16:48:00 +0800" MODIFIED_BY="[Empty name]" ORDER="312" O_E="0.0" SE="0.8003267306650412" STUDY_ID="STD-Giulia-2021" TOTAL_1="38" TOTAL_2="39" VAR="0.6405228758169935" WEIGHT="4.211999382798659"/>
<DICH_DATA CI_END="0.9195043867620246" CI_START="0.27589861525030274" EFFECT_SIZE="0.5036764705882353" ESTIMABLE="YES" EVENTS_1="24" EVENTS_2="24" LOG_CI_END="-0.036446194493335825" LOG_CI_START="-0.5592504792622481" LOG_EFFECT_SIZE="-0.29784833687779194" MODIFIED="2025-11-30 14:00:45 +0800" MODIFIED_BY="[Empty name]" ORDER="313" O_E="0.0" SE="0.3070978247962062" STUDY_ID="STD-Kneuertz-2019" TOTAL_1="296" TOTAL_2="161" VAR="0.09430907399456133" WEIGHT="45.41954695499298"/>
<DICH_DATA CI_END="1.8613727674798295" CI_START="0.32736367078149803" EFFECT_SIZE="0.7806060606060606" ESTIMABLE="YES" EVENTS_1="7" EVENTS_2="25" LOG_CI_END="0.2698333557465214" LOG_CI_START="-0.4849695181267473" LOG_EFFECT_SIZE="-0.10756808119011298" MODIFIED="2025-12-01 14:48:05 +0800" MODIFIED_BY="[Empty name]" ORDER="289" O_E="0.0" SE="0.44337494444764247" STUDY_ID="STD-Nelson-2019" TOTAL_1="106" TOTAL_2="301" VAR="0.19658134136395006" WEIGHT="19.33568874059003"/>
<DICH_DATA CI_END="11.919539869342684" CI_START="0.22153749464706643" EFFECT_SIZE="1.625" ESTIMABLE="YES" EVENTS_1="2" EVENTS_2="2" LOG_CI_END="1.0762594906338783" LOG_CI_START="-0.654552760004092" LOG_EFFECT_SIZE="0.21085336531489318" MODIFIED="2025-09-04 17:11:29 +0800" MODIFIED_BY="[Empty name]" ORDER="314" O_E="0.0" SE="1.0166876836835619" STUDY_ID="STD-Qianjun-2020" TOTAL_1="50" TOTAL_2="80" VAR="1.0336538461538463" WEIGHT="2.348046714754728"/>
<DICH_DATA CI_END="11.81934682740147" CI_START="0.11770447444264406" EFFECT_SIZE="1.1794871794871795" ESTIMABLE="YES" EVENTS_1="1" EVENTS_2="3" LOG_CI_END="1.0725934767911474" LOG_CI_START="-0.9292070274809974" LOG_EFFECT_SIZE="0.07169322465507488" MODIFIED="2025-09-04 17:12:03 +0800" MODIFIED_BY="[Empty name]" ORDER="315" O_E="0.0" SE="1.1758675252817654" STUDY_ID="STD-Sezen-2023" TOTAL_1="27" TOTAL_2="95" VAR="1.3826644370122632" WEIGHT="2.032888805294821"/>
<DICH_DATA CI_END="1.3772347689246984" CI_START="0.016195943469301276" EFFECT_SIZE="0.14935064935064934" ESTIMABLE="YES" EVENTS_1="1" EVENTS_2="4" LOG_CI_END="0.13900797813482443" LOG_CI_START="-1.7905937477725646" LOG_EFFECT_SIZE="-0.8257928848188703" MODIFIED="2025-09-04 17:15:33 +0800" MODIFIED_BY="[Empty name]" ORDER="316" O_E="0.0" SE="1.1334576054805912" STUDY_ID="STD-Shahoud-2024" TOTAL_1="78" TOTAL_2="50" VAR="1.2847261434217956" WEIGHT="7.651024614158471"/>
<DICH_DATA CI_END="11.098927245692312" CI_START="0.2056079850315567" EFFECT_SIZE="1.5106382978723405" ESTIMABLE="YES" EVENTS_1="2" EVENTS_2="2" LOG_CI_END="1.0452810045712846" LOG_CI_START="-0.6869600230045689" LOG_EFFECT_SIZE="0.17916049078335783" MODIFIED="2025-12-01 14:41:26 +0800" MODIFIED_BY="[Empty name]" ORDER="317" O_E="0.0" SE="1.0175269543294343" STUDY_ID="STD-Tong-2019" TOTAL_1="49" TOTAL_2="73" VAR="1.0353611027869345" WEIGHT="2.4498916371501682"/>
<DICH_DATA CI_END="3.0767313020944442" CI_START="0.12427669020358979" EFFECT_SIZE="0.6183574879227053" ESTIMABLE="YES" EVENTS_1="2" EVENTS_2="9" LOG_CI_END="0.48808956998385433" LOG_CI_START="-0.9056103216019531" LOG_EFFECT_SIZE="-0.2087603758090494" MODIFIED="2025-12-01 14:41:23 +0800" MODIFIED_BY="[Empty name]" ORDER="318" O_E="0.0" SE="0.818666215243231" STUDY_ID="STD-Worrell-2018" TOTAL_1="25" TOTAL_2="73" VAR="0.6702143719806763" WEIGHT="6.716192293160046"/>
</DICH_OUTCOME>
</COMPARISON>
<COMPARISON ID="CMP-019" MODIFIED="2025-12-01 22:11:36 +0800" MODIFIED_BY="[Empty name]" NO="19">
<NAME>&#26415;&#21518;&#27668;&#33016;&#21457;&#29983;&#29575;</NAME>
<DICH_OUTCOME CHI2="7.265589630936191" CI_END="1.9031013950353282" CI_START="0.7996044961393585" CI_STUDY="95" CI_TOTAL="95" DF="10" EFFECT_MEASURE="OR" EFFECT_SIZE="1.2335835732042373" ESTIMABLE="YES" EVENTS_1="52" EVENTS_2="41" I2="0.0" I2_Q="0.0" ID="CMP-019.01" LOG_CI_END="0.2794619276097948" LOG_CI_START="-0.097124772529129" LOG_EFFECT_SIZE="0.09116857754033292" METHOD="MH" MODIFIED="2025-12-01 22:11:36 +0800" MODIFIED_BY="[Empty name]" NO="1" P_CHI2="0.700156316979105" P_Q="1.0" P_Z="0.3426294313065895" Q="0.0" RANDOM="NO" SCALE="100.09554894203507" SORT_BY="STUDY" STUDIES="11" SUBGROUPS="NO" SUBGROUP_TEST="YES" SWAP_EVENTS="NO" TAU2="0.0" TOTALS="YES" TOTAL_1="1106" TOTAL_2="1163" WEIGHT="99.99999999999999" Z="0.9489826827919394">
<NAME>New Outcome</NAME>
<GROUP_LABEL_1>Experimental</GROUP_LABEL_1>
<GROUP_LABEL_2>Control</GROUP_LABEL_2>
<GRAPH_LABEL_1>Favours [experimental]</GRAPH_LABEL_1>
<GRAPH_LABEL_2>Favours [control]</GRAPH_LABEL_2>
<DICH_DATA CI_END="4.032957980448825" CI_START="0.14874080991636518" EFFECT_SIZE="0.7745098039215687" ESTIMABLE="YES" EVENTS_1="2" EVENTS_2="6" LOG_CI_END="0.6056236970995416" LOG_CI_START="-0.8275698580424938" LOG_EFFECT_SIZE="-0.11097308047147612" MODIFIED="2025-12-01 22:11:32 +0800" MODIFIED_BY="[Empty name]" ORDER="150" O_E="0.0" SE="0.8418649887129469" STUDY_ID="STD-Chongwu-2019" TOTAL_1="36" TOTAL_2="85" VAR="0.7087366592206502" WEIGHT="9.114992474515166"/>
<DICH_DATA CI_END="8.440317131125802" CI_START="0.013164328944627074" EFFECT_SIZE="0.3333333333333333" ESTIMABLE="YES" EVENTS_1="0" EVENTS_2="1" LOG_CI_END="0.9263587648377979" LOG_CI_START="-1.8806012742771225" LOG_EFFECT_SIZE="-0.47712125471966244" MODIFIED="2025-12-01 21:16:06 +0800" MODIFIED_BY="[Empty name]" ORDER="151" O_E="0.0" SE="1.6488222216523885" STUDY_ID="STD-Giulia-2021" TOTAL_1="38" TOTAL_2="39" VAR="2.718614718614718" WEIGHT="3.9521772563783415"/>
<DICH_DATA CI_END="15.198122710324526" CI_START="0.7424549765767511" EFFECT_SIZE="3.359154929577465" ESTIMABLE="YES" EVENTS_1="12" EVENTS_2="2" LOG_CI_END="1.181789946701476" LOG_CI_START="-0.1293298773873612" LOG_EFFECT_SIZE="0.5262300346570574" MODIFIED="2025-12-01 22:11:33 +0800" MODIFIED_BY="[Empty name]" ORDER="152" O_E="0.0" SE="0.770158274817584" STUDY_ID="STD-Kneuertz-2019" TOTAL_1="296" TOTAL_2="161" VAR="0.5931437682699974" WEIGHT="6.71960358249108"/>
<DICH_DATA CI_END="9.01274365483084" CI_START="0.07028781376031563" EFFECT_SIZE="0.7959183673469388" ESTIMABLE="YES" EVENTS_1="1" EVENTS_2="2" LOG_CI_END="0.9548570188113294" LOG_CI_START="-1.1531199648153583" LOG_EFFECT_SIZE="-0.09913147300201446" MODIFIED="2025-12-01 21:16:08 +0800" MODIFIED_BY="[Empty name]" ORDER="153" O_E="0.0" SE="1.2382361148366732" STUDY_ID="STD-Qianjun-2020" TOTAL_1="50" TOTAL_2="80" VAR="1.533228676085819" WEIGHT="4.075625217300183"/>
<DICH_DATA CI_END="28.91785286125092" CI_START="0.045372183128457984" EFFECT_SIZE="1.1454545454545455" ESTIMABLE="YES" EVENTS_1="0" EVENTS_2="1" LOG_CI_END="1.4611660436318892" LOG_CI_START="-1.3432103237132134" LOG_EFFECT_SIZE="0.05897785995933788" MODIFIED="2025-12-01 22:11:34 +0800" MODIFIED_BY="[Empty name]" ORDER="155" O_E="0.0" SE="1.647304560065416" STUDY_ID="STD-Sezen-2023" TOTAL_1="27" TOTAL_2="95" VAR="2.7136123136123134" WEIGHT="1.7985138436283927"/>
<DICH_DATA CI_END="2.5121752314508297" CI_START="0.3953018879615338" EFFECT_SIZE="0.9965277777777778" ESTIMABLE="YES" EVENTS_1="14" EVENTS_2="9" LOG_CI_END="0.4000499294114646" LOG_CI_START="-0.40307111146194163" LOG_EFFECT_SIZE="-0.00151059102523852" MODIFIED="2025-12-01 22:11:34 +0800" MODIFIED_BY="[Empty name]" ORDER="156" O_E="0.0" SE="0.4717572749223074" STUDY_ID="STD-Shahoud-2024" TOTAL_1="78" TOTAL_2="50" VAR="0.22255492644212155" WEIGHT="24.328987266536803"/>
<DICH_DATA CI_END="4.027407554327399" CI_START="0.010278888988780904" EFFECT_SIZE="0.20346320346320346" ESTIMABLE="YES" EVENTS_1="0" EVENTS_2="3" LOG_CI_END="0.6050255803497854" LOG_CI_START="-1.9880538242626389" LOG_EFFECT_SIZE="-0.6915141219564268" MODIFIED="2025-12-01 21:16:13 +0800" MODIFIED_BY="[Empty name]" ORDER="157" O_E="0.0" SE="1.5231876782194065" STUDY_ID="STD-Tong-2019" TOTAL_1="49" TOTAL_2="73" VAR="2.3201007030794263" WEIGHT="7.55375814323925"/>
<DICH_DATA CI_END="3.1946284979835986" CI_START="0.03341679317260062" EFFECT_SIZE="0.32673267326732675" ESTIMABLE="YES" EVENTS_1="1" EVENTS_2="3" LOG_CI_END="0.5044203615064595" LOG_CI_START="-1.4760352293159698" LOG_EFFECT_SIZE="-0.48580743390475506" MODIFIED="2025-12-01 21:16:14 +0800" MODIFIED_BY="[Empty name]" ORDER="158" O_E="0.0" SE="1.163329417462377" STUDY_ID="STD-Wang-2024" TOTAL_1="102" TOTAL_2="102" VAR="1.3533353335333533" WEIGHT="8.030155927843847"/>
<DICH_DATA CI_END="49.83181189286076" CI_START="0.18060752074097075" EFFECT_SIZE="3.0" ESTIMABLE="YES" EVENTS_1="1" EVENTS_2="1" LOG_CI_END="1.6975066784768011" LOG_CI_START="-0.7432641690374762" LOG_EFFECT_SIZE="0.47712125471966244" MODIFIED="2025-12-01 22:11:35 +0800" MODIFIED_BY="[Empty name]" ORDER="159" O_E="0.0" SE="1.4337208778404378" STUDY_ID="STD-Worrell-2018" TOTAL_1="25" TOTAL_2="73" VAR="2.055555555555556" WEIGHT="1.3240265179067647"/>
<DICH_DATA CI_END="6.58093906274397" CI_START="0.7717708295275381" EFFECT_SIZE="2.2536585365853656" ESTIMABLE="YES" EVENTS_1="11" EVENTS_2="5" LOG_CI_END="0.8182878693995153" LOG_CI_START="-0.11251164039877291" LOG_EFFECT_SIZE="0.35288811450037116" MODIFIED="2025-12-01 22:11:35 +0800" MODIFIED_BY="[Empty name]" ORDER="305" O_E="0.0" SE="0.5467562395873973" STUDY_ID="STD-Zhang-2020" TOTAL_1="257" TOTAL_2="257" VAR="0.2989423855277514" WEIGHT="12.937593747444993"/>
<DICH_DATA CI_END="3.308490627604241" CI_START="0.48605791082217426" EFFECT_SIZE="1.2681159420289856" ESTIMABLE="YES" EVENTS_1="10" EVENTS_2="8" LOG_CI_END="0.5196299086983612" LOG_CI_START="-0.31331198412824535" LOG_EFFECT_SIZE="0.10315896228505796" MODIFIED="2025-12-01 22:11:36 +0800" MODIFIED_BY="[Empty name]" ORDER="160" O_E="0.0" SE="0.4892741909752152" STUDY_ID="STD-Zhang-2024" TOTAL_1="148" TOTAL_2="148" VAR="0.23938923395445136" WEIGHT="20.16456602271519"/>
</DICH_OUTCOME>
</COMPARISON>
<COMPARISON ID="CMP-020" MODIFIED="2025-12-01 20:35:52 +0800" MODIFIED_BY="[Empty name]" NO="20">
<NAME>&#26415;&#21518;&#32954;&#28814;</NAME>
<DICH_OUTCOME CHI2="6.8044368368734505" CI_END="0.98839636515278" CI_START="0.6946562929223217" CI_STUDY="95" CI_TOTAL="95" DF="11" EFFECT_MEASURE="OR" EFFECT_SIZE="0.8286107378950188" ESTIMABLE="YES" EVENTS_1="189" EVENTS_2="456" I2="0.0" I2_Q="0.0" ID="CMP-020.01" LOG_CI_END="-0.005068860393585165" LOG_CI_START="-0.15823002563953473" LOG_EFFECT_SIZE="-0.08164944301655994" METHOD="MH" MODIFIED="2025-12-01 20:35:52 +0800" MODIFIED_BY="[Empty name]" NO="1" P_CHI2="0.8146922794950515" P_Q="1.0" P_Z="0.03664531553129164" Q="0.0" RANDOM="NO" SCALE="56.20021675420188" SORT_BY="STUDY" STUDIES="12" SUBGROUPS="NO" SUBGROUP_TEST="YES" SWAP_EVENTS="NO" TAU2="0.0" TOTALS="YES" TOTAL_1="5160" TOTAL_2="10979" WEIGHT="99.99999999999997" Z="2.089693786453417">
<NAME>New Outcome</NAME>
<GROUP_LABEL_1>Experimental (RATS)</GROUP_LABEL_1>
<GROUP_LABEL_2>Control (VATS&#65289;</GROUP_LABEL_2>
<GRAPH_LABEL_1>RATS</GRAPH_LABEL_1>
<GRAPH_LABEL_2>VATS</GRAPH_LABEL_2>
<DICH_DATA CI_END="1.009540479062285" CI_START="0.6115133596161213" EFFECT_SIZE="0.7857146365060578" ESTIMABLE="YES" EVENTS_1="92" EVENTS_2="214" LOG_CI_END="0.004123737327140225" LOG_CI_START="-0.213594050575065" LOG_EFFECT_SIZE="-0.10473515662396239" MODIFIED="2025-12-01 20:35:47 +0800" MODIFIED_BY="[Empty name]" ORDER="319" O_E="0.0" SE="0.12788850633418672" STUDY_ID="STD-Benjamin-2025" TOTAL_1="1995" TOTAL_2="3692" VAR="0.016355470052389316" WEIGHT="51.14182897627135"/>
<DICH_DATA CI_END="5.07339545401513" CI_START="0.28240188813388245" EFFECT_SIZE="1.196969696969697" ESTIMABLE="YES" EVENTS_1="3" EVENTS_2="6" LOG_CI_END="0.7052987154226735" LOG_CI_START="-0.5491324039255279" LOG_EFFECT_SIZE="0.07808315574857277" MODIFIED="2025-12-01 20:35:48 +0800" MODIFIED_BY="[Empty name]" ORDER="320" O_E="0.0" SE="0.7368590490393203" STUDY_ID="STD-Chongwu-2019" TOTAL_1="36" TOTAL_2="85" VAR="0.5429612581511315" WEIGHT="1.1686561318655275"/>
<DICH_DATA CI_END="41.97777006672254" CI_START="0.47611293162506535" EFFECT_SIZE="4.470588235294118" ESTIMABLE="YES" EVENTS_1="4" EVENTS_2="1" LOG_CI_END="1.6230193643693025" LOG_CI_START="-0.32229002256426736" LOG_EFFECT_SIZE="0.6503646709025175" MODIFIED="2025-12-01 20:35:48 +0800" MODIFIED_BY="[Empty name]" ORDER="321" O_E="0.0" SE="1.1426843633215458" STUDY_ID="STD-Giulia-2021" TOTAL_1="38" TOTAL_2="39" VAR="1.3057275541795665" WEIGHT="0.31535165463038045"/>
<DICH_DATA CI_END="2.5321935101133324" CI_START="0.32220474952503503" EFFECT_SIZE="0.9032634032634033" ESTIMABLE="YES" EVENTS_1="10" EVENTS_2="6" LOG_CI_END="0.4034968913781572" LOG_CI_START="-0.4918680620629475" LOG_EFFECT_SIZE="-0.04418558534239515" MODIFIED="2025-12-01 20:35:49 +0800" MODIFIED_BY="[Empty name]" ORDER="322" O_E="0.0" SE="0.5259418057793048" STUDY_ID="STD-Kneuertz-2019" TOTAL_1="296" TOTAL_2="161" VAR="0.276614783066396" WEIGHT="2.6816864995251275"/>
<DICH_DATA CI_END="1.9530653840626946" CI_START="0.34099339185980154" EFFECT_SIZE="0.8160774410774411" ESTIMABLE="YES" EVENTS_1="7" EVENTS_2="24" LOG_CI_END="0.2907167826950805" LOG_CI_START="-0.4672540371559817" LOG_EFFECT_SIZE="-0.08826862723045056" MODIFIED="2025-12-01 20:35:49 +0800" MODIFIED_BY="[Empty name]" ORDER="303" O_E="0.0" SE="0.4452358115965839" STUDY_ID="STD-Nelson-2019" TOTAL_1="106" TOTAL_2="301" VAR="0.1982349279280687" WEIGHT="4.169259713682423"/>
<DICH_DATA CI_END="13.133321083538245" CI_START="0.02096690993290008" EFFECT_SIZE="0.5247524752475248" ESTIMABLE="YES" EVENTS_1="0" EVENTS_2="1" LOG_CI_END="1.1183745620281789" LOG_CI_START="-1.6784655703918858" LOG_EFFECT_SIZE="-0.28004550418185353" MODIFIED="2025-12-01 20:35:34 +0800" MODIFIED_BY="[Empty name]" ORDER="323" O_E="0.0" SE="1.642877738365484" STUDY_ID="STD-Qianjun-2020" TOTAL_1="50" TOTAL_2="80" VAR="2.6990472632168876" WEIGHT="0.4098412129111746"/>
<DICH_DATA CI_END="1.0300069536497818" CI_START="0.5437770260028478" EFFECT_SIZE="0.7483943599586593" ESTIMABLE="YES" EVENTS_1="49" EVENTS_2="182" LOG_CI_END="0.012840156667827942" LOG_CI_START="-0.2645791448378096" LOG_EFFECT_SIZE="-0.12586949408499087" MODIFIED="2025-12-01 20:35:50 +0800" MODIFIED_BY="[Empty name]" ORDER="324" O_E="0.0" SE="0.16295747095210142" STUDY_ID="STD-Seder-2022" TOTAL_1="2133" TOTAL_2="5975" VAR="0.02655513733910498" WEIGHT="33.40890832355653"/>
<DICH_DATA CI_END="28.91785286125092" CI_START="0.045372183128457984" EFFECT_SIZE="1.1454545454545455" ESTIMABLE="YES" EVENTS_1="0" EVENTS_2="1" LOG_CI_END="1.4611660436318892" LOG_CI_START="-1.3432103237132134" LOG_EFFECT_SIZE="0.05897785995933788" MODIFIED="2025-12-01 20:35:50 +0800" MODIFIED_BY="[Empty name]" ORDER="325" O_E="0.0" SE="1.647304560065416" STUDY_ID="STD-Sezen-2023" TOTAL_1="27" TOTAL_2="95" VAR="2.7136123136123134" WEIGHT="0.23757962358153364"/>
<DICH_DATA CI_END="3.1096529509991617" CI_START="0.10770358747758403" EFFECT_SIZE="0.5787234042553191" ESTIMABLE="YES" EVENTS_1="2" EVENTS_2="5" LOG_CI_END="0.49271192282868853" LOG_CI_START="-0.9677698306317261" LOG_EFFECT_SIZE="-0.2375289539015188" MODIFIED="2025-12-01 20:35:50 +0800" MODIFIED_BY="[Empty name]" ORDER="326" O_E="0.0" SE="0.8578942114839231" STUDY_ID="STD-Tong-2019" TOTAL_1="49" TOTAL_2="73" VAR="0.7359824780976221" WEIGHT="1.3756721770821443"/>
<DICH_DATA CI_END="17.049777240683323" CI_START="0.12832625299977765" EFFECT_SIZE="1.4791666666666667" ESTIMABLE="YES" EVENTS_1="1" EVENTS_2="2" LOG_CI_END="1.2317187092068738" LOG_CI_START="-0.8916844865198974" LOG_EFFECT_SIZE="0.1700171113434881" MODIFIED="2025-12-01 20:35:51 +0800" MODIFIED_BY="[Empty name]" ORDER="327" O_E="0.0" SE="1.2472975481852437" STUDY_ID="STD-Worrell-2018" TOTAL_1="25" TOTAL_2="73" VAR="1.5557511737089202" WEIGHT="0.34980183538832116"/>
<DICH_DATA CI_END="3.057985242877344" CI_START="0.5663247907299416" EFFECT_SIZE="1.3159836065573771" ESTIMABLE="YES" EVENTS_1="13" EVENTS_2="10" LOG_CI_END="0.4854353852776086" LOG_CI_START="-0.24693442682206246" LOG_EFFECT_SIZE="0.1192504792277731" MODIFIED="2025-12-01 20:35:38 +0800" MODIFIED_BY="[Empty name]" ORDER="304" O_E="0.0" SE="0.43019765291638457" STUDY_ID="STD-Zhang-2020" TOTAL_1="257" TOTAL_2="257" VAR="0.18507002057476607" WEIGHT="3.390264870219494"/>
<DICH_DATA CI_END="6.985818067336546" CI_START="0.6057754000895892" EFFECT_SIZE="2.057142857142857" ESTIMABLE="YES" EVENTS_1="8" EVENTS_2="4" LOG_CI_END="0.8442172710553251" LOG_CI_START="-0.21768836689333945" LOG_EFFECT_SIZE="0.3132644520809928" MODIFIED="2025-12-01 20:35:52 +0800" MODIFIED_BY="[Empty name]" ORDER="328" O_E="0.0" SE="0.6237686282487294" STUDY_ID="STD-Zhang-2024" TOTAL_1="148" TOTAL_2="148" VAR="0.38908730158730154" WEIGHT="1.3511489812859703"/>
</DICH_OUTCOME>
</COMPARISON>
</ANALYSES_AND_DATA>
<FIGURES/>
<FEEDBACK/>
<APPENDICES/>
<EXTENSIONS/>
</COCHRANE_REVIEW>
